# Supplementary material for: Poly[[diaqua-μ2-hydroxido-(μ7-2-phos­pho­nato­ethane­sulfonato)­dicopper(II)] trihydrate]
Source: Acta Crystallogr Sect E Struct Rep Online. 2008 Oct 18;64(Pt 11):m1417–8. doi: 10.1107/S1600536808033229 (PMC2959580; doi:10.1107/S1600536808033229)
Supplement: Supplementary file 1 [file e-64-m1417-sup1.cif]

##############################################################################
###                                                                        ###
###        Electronic paper (Acta Crystallographica Section E)             ###
###                                                                        ###
##############################################################################
#                                                                            #
# This CIF contains the data in a paper accepted for publication in Acta     #
# Crystallographica Section E. It conforms to the requirements of Notes      #
# for Authors for Section E, and has been peer reviewed under the auspices   #
# of the IUCr Commission on Journals.                                        #
#                                                                            #
# Full details of the Crystallographic Information File format               #
# are given in the paper "The Crystallographic Information File (CIF):       #
# a New Standard Archive File for Crystallography" by S. R. Hall, F. H.      #
# Allen and I. D. Brown [Acta Cryst. (1991), A47, 655-685].                  #
#                                                                            #
# The current version of the core CIF dictionary is obtainable from          #
# ftp://ftp.iucr.org/pub/cif_core.dic. The current version number is 2.4.    #
#                                                                            #
# Software is freely available for graphical display of the structure(s) in  #
# this CIF.  For information consult the CIF home page http://www.iucr.org/  #
# cif/home.html                                                              #
#                                                                            #
# This file may be used for bona fide research purposes within the           #
# scientific community so long as proper attribution is given to the journal # 
# article from which it was obtained.                                        #
#                                                                            #
##############################################################################
                                             
data_I
_audit_creation_method     SHELXL97
_chemical_name_systematic
;
Poly[[diaqua-\m~2~-hydroxido-(\m~7~-2-phosphonatoethanesulfonato)dicopper(II)]
trihydrate]
;
_chemical_name_common     ?
_chemical_formula_moiety     'C2 H9 Cu2 O9 P S , 3H2 O'
_chemical_formula_sum     'C2 H15 Cu2 O12 P S'
_chemical_formula_iupac     '[Cu2 (C2 H4 O6 P S) (O H) (H2 O)2] , 3H2 O'
_chemical_formula_weight     421.25
_chemical_melting_point     ?
_symmetry_cell_setting     monoclinic
_symmetry_space_group_name_H-M     'P 21/n'
_symmetry_space_group_name_Hall     '-P 2yn'
loop_
    _symmetry_equiv_pos_as_xyz
    'x, y, z'
    '-x+1/2, y+1/2, -z+1/2'
    '-x, -y, -z'
    'x-1/2, -y-1/2, z-1/2'
_cell_length_a     10.553(2)
_cell_length_b     7.1312(14)
_cell_length_c     15.791(3)
_cell_angle_alpha     90.00
_cell_angle_beta     105.07(3)
_cell_angle_gamma     90.00
_cell_volume     1147.5(4)
_cell_formula_units_Z     4
_cell_measurement_reflns_used     30417
_cell_measurement_theta_min     2.91
_cell_measurement_theta_max     33.14
_cell_measurement_temperature     120(2)
_cell_measurement_pressure     101.3
_exptl_crystal_description     plate
_exptl_crystal_colour     colourless
_exptl_crystal_size_max     0.16
_exptl_crystal_size_mid     0.05
_exptl_crystal_size_min     0.02
_exptl_crystal_density_diffrn     2.438
_exptl_crystal_density_meas     ?
_exptl_crystal_density_method     'not measured'
_exptl_crystal_F_000     848
_exptl_absorpt_coefficient_mu     4.087
_exptl_absorpt_correction_type     multi-scan
_exptl_absorpt_process_details     '(SADABS; Sheldrick, 2007)'
_exptl_absorpt_correction_T_min     0.783
_exptl_absorpt_correction_T_max     0.922
_exptl_special_details
;
;
_diffrn_ambient_temperature     293(2)
_diffrn_radiation_type     MoK\a
_diffrn_radiation_wavelength     0.71073
_diffrn_radiation_source     'Bruker Nonius FR591 rotating-anode'
_diffrn_radiation_monochromator     '10cm confocal mirrors'
_diffrn_measurement_device_type     'Bruker Nonius APEXII CCD'
_diffrn_measurement_method     '\f and \w'
_diffrn_detector_area_resol_mean     4096
_diffrn_reflns_number     20855
_diffrn_reflns_av_R_equivalents     0.0609
_diffrn_reflns_av_sigmaI/netI     0.0410
_diffrn_reflns_theta_min     3.15
_diffrn_reflns_theta_max     33.13
_diffrn_reflns_theta_full     33.13
_diffrn_measured_fraction_theta_max     0.996
_diffrn_measured_fraction_theta_full     0.996
_diffrn_reflns_limit_h_min     -15
_diffrn_reflns_limit_h_max     16
_diffrn_reflns_limit_k_min     -10
_diffrn_reflns_limit_k_max     10
_diffrn_reflns_limit_l_min     -24
_diffrn_reflns_limit_l_max     24
_diffrn_standards_number     0
_diffrn_standards_interval_count     ?
_diffrn_standards_interval_time     0
_diffrn_standards_decay_%     0
_refine_special_details
;
Refinement of <i>F</i>^2^ against ALL reflections. The weighted <i>R</i>-factor
<i>wR</i> and goodness of fit <i>S</i> are based on <i>F</i>^2^, conventional
<i>R</i>-factors <i>R</i> are based on <i>F</i>, with <i>F</i> set to zero for
negative <i>F</i>^2^. The threshold expression of <i>F</i>^2^ >
\s(<i>F</i>^2^) is used only for calculating <i>R</i>-factors(gt) <i>etc</i>.
and is not relevant to the choice of reflections for refinement.
<i>R</i>-factors based on <i>F</i>^2^ are statistically about twice as large
as those based on <i>F</i>, and <i>R</i>- factors based on ALL data will be
even larger.
;
_reflns_number_total     4352
_reflns_number_gt     3542
_reflns_threshold_expression     I>2\s(I)
_refine_ls_structure_factor_coef     Fsqd
_refine_ls_matrix_type     full
_refine_ls_R_factor_all     0.0641
_refine_ls_R_factor_gt     0.0472
_refine_ls_wR_factor_gt     0.0821
_refine_ls_wR_factor_ref     0.0886
_refine_ls_goodness_of_fit_ref     1.106
_refine_ls_restrained_S_all     1.106
_refine_ls_number_reflns     4352
_refine_ls_number_parameters     163
_refine_ls_number_restraints     0
_refine_ls_number_constraints     0
_refine_ls_hydrogen_treatment     constr
_refine_ls_weighting_scheme     calc
_refine_ls_weighting_details
                    'calc w = 1/[\s^2^(Fo^2^)+7.2829P] where P=(Fo^2^+2Fc^2^)/3'
_atom_sites_solution_hydrogens     geom
_atom_sites_solution_primary     direct
_atom_sites_solution_secondary     difmap
_refine_ls_shift/su_max     0.000
_refine_ls_shift/su_mean     0.000
_refine_diff_density_max     0.745
_refine_diff_density_min     -0.776
_refine_ls_extinction_method     none
_refine_ls_extinction_coef     ?
loop_
    _atom_type_symbol
    _atom_type_description
    _atom_type_scat_dispersion_real
    _atom_type_scat_dispersion_imag
    _atom_type_scat_source
    'C' 'C' 0.0033 0.0016
                         'International Tables Vol C Tables 4.2.6.8 and 6.1.1.4'
    'H' 'H' 0.0000 0.0000
                         'International Tables Vol C Tables 4.2.6.8 and 6.1.1.4'
    'O' 'O' 0.0106 0.0060
                         'International Tables Vol C Tables 4.2.6.8 and 6.1.1.4'
    'P' 'P' 0.1023 0.0942
                         'International Tables Vol C Tables 4.2.6.8 and 6.1.1.4'
    'S' 'S' 0.1246 0.1234
                         'International Tables Vol C Tables 4.2.6.8 and 6.1.1.4'
    'Cu' 'Cu' 0.3201 1.2651
                         'International Tables Vol C Tables 4.2.6.8 and 6.1.1.4'
_computing_data_collection     'COLLECT (Nonius, 1998)'
_computing_cell_refinement
                   'DENZO (Otwinowski & Minor, 1997) and COLLECT (Nonius, 1998)'
_computing_data_reduction
                   'DENZO (Otwinowski & Minor, 1997) and COLLECT (Nonius, 1998)'
_computing_structure_solution     'SHELXS97 (Sheldrick, 2008)'
_computing_structure_refinement     'SHELXL97 (Sheldrick, 2008)'
_computing_molecular_graphics     'DIAMOND (Brandenburg & Putz, 1999)'
_computing_publication_material     'publCIF (Westrip, 2008)'
loop_
    _atom_site_type_symbol
    _atom_site_label
    _atom_site_fract_x
    _atom_site_fract_y
    _atom_site_fract_z
    _atom_site_U_iso_or_equiv
    _atom_site_adp_type
    _atom_site_calc_flag
    _atom_site_refinement_flags
    _atom_site_occupancy
    _atom_site_disorder_assembly
    _atom_site_disorder_group
    Cu Cu1 0.82890(4) 0.68693(6) 0.59499(2) 0.00711(8) Uani d . 1 . .
    Cu Cu2 0.75171(4) 0.93431(6) 0.75238(3) 0.00646(8) Uani d . 1 . .
    P P1 0.55820(7) 0.69233(12) 0.62006(5) 0.00591(13) Uani d . 1 . .
    O O1 0.5805(2) 0.5079(3) 0.67215(15) 0.0087(4) Uani d . 1 . .
    O O2 0.5796(2) 0.8648(3) 0.68088(14) 0.0082(4) Uani d . 1 . .
    O O3 0.6414(2) 0.7048(3) 0.55453(14) 0.0080(4) Uani d . 1 . .
    S S1 0.18276(7) 0.82114(11) 0.43204(5) 0.00632(12) Uani d . 1 . .
    O O4 0.1526(2) 0.9848(3) 0.37393(15) 0.0099(4) Uani d . 1 . .
    O O5 0.1833(2) 0.6481(3) 0.38242(15) 0.0097(4) Uani d . 1 . .
    O O6 0.0958(2) 0.8096(4) 0.49057(15) 0.0123(4) Uani d . 1 . .
    C C1 0.3885(3) 0.6862(5) 0.56008(19) 0.0083(5) Uani d . 1 . .
    H H1A 0.3725 0.5717 0.5258 0.010 Uiso calc R 1 . .
    H H1B 0.3350 0.6820 0.6015 0.010 Uiso calc R 1 . .
    C C2 0.3448(3) 0.8532(4) 0.4986(2) 0.0096(5) Uani d . 1 . .
    H H2A 0.4044 0.8679 0.4615 0.012 Uiso calc R 1 . .
    H H2B 0.3486 0.9667 0.5330 0.012 Uiso calc R 1 . .
    O O7 0.8254(2) 0.6840(3) 0.72394(13) 0.0067(4) Uani d . 1 . .
    H H7 0.9031 0.6654 0.7482 0.010 Uiso d R 1 . .
    O OW1 0.8352(2) 0.6968(4) 0.47036(15) 0.0138(5) Uani d . 1 . .
    H H1O1 0.8932 0.7573 0.4569 0.021 Uiso d R 1 . .
    H H1O2 1.0598 0.7033 0.5919 0.021 Uiso d R 1 . .
    O OW2 1.0209(2) 0.6627(3) 0.62678(14) 0.0106(4) Uani d . 1 . .
    H H2O1 0.7633 0.7017 0.4347 0.016 Uiso d R 1 . .
    H H2O2 1.0403 0.5590 0.6487 0.016 Uiso d R 1 . .
    O OW3 0.3840(2) 0.2617(4) 0.66291(16) 0.0153(5) Uani d . 1 . .
    H H1O3 0.4395 0.3368 0.6564 0.023 Uiso d R 1 . .
    H H2O3 0.3752 0.3195 0.7059 0.023 Uiso d R 1 . .
    O OW4 0.1112(2) 0.3811(4) 0.73327(16) 0.0147(5) Uani d . 1 . .
    H H1O4 0.1639 0.4569 0.7617 0.022 Uiso d R 1 . .
    H H2O4 0.0512 0.3840 0.7574 0.022 Uiso d R 1 . .
    O OW5 0.1476(3) 1.0144(4) 0.6947(2) 0.0227(6) Uani d . 1 . .
    H H1O5 0.0800 0.9714 0.6626 0.034 Uiso d R 1 . .
    H H2O5 0.1251 1.1196 0.7059 0.034 Uiso d R 1 . .
loop_
    _atom_site_aniso_label
    _atom_site_aniso_U_11
    _atom_site_aniso_U_22
    _atom_site_aniso_U_33
    _atom_site_aniso_U_12
    _atom_site_aniso_U_13
    _atom_site_aniso_U_23
    Cu1 0.00682(16) 0.00862(17) 0.00601(15) -0.00029(14) 0.00186(12) 0.00002(13)
    Cu2 0.00614(15) 0.00526(15) 0.00695(15) -0.00005(12) -0.00012(11)
                                                                    -0.00153(12)
    P1 0.0060(3) 0.0054(3) 0.0054(3) -0.0002(3) -0.0003(2) -0.0005(3)
    O1 0.0066(10) 0.0079(10) 0.0096(10) -0.0010(8) -0.0014(8) 0.0024(8)
    O2 0.0094(10) 0.0059(9) 0.0083(9) -0.0011(8) 0.0001(8) -0.0021(7)
    O3 0.0061(9) 0.0104(10) 0.0069(9) 0.0002(8) 0.0008(7) -0.0003(8)
    S1 0.0069(3) 0.0057(3) 0.0059(3) 0.0002(2) 0.0007(2) 0.0003(2)
    O4 0.0107(10) 0.0070(10) 0.0106(10) 0.0008(8) 0.0003(8) 0.0016(8)
    O5 0.0124(10) 0.0064(10) 0.0093(9) 0.0006(8) 0.0008(8) -0.0013(8)
    O6 0.0105(10) 0.0144(11) 0.0122(10) 0.0006(9) 0.0036(8) 0.0017(9)
    C1 0.0067(12) 0.0080(12) 0.0090(11) -0.0011(11) -0.0002(9) 0.0005(11)
    C2 0.0095(13) 0.0085(13) 0.0099(12) -0.0014(10) 0.0007(10) 0.0008(10)
    O7 0.0069(9) 0.0050(9) 0.0077(8) 0.0004(8) 0.0010(7) 0.0000(8)
    OW1 0.0091(10) 0.0230(13) 0.0085(9) -0.0046(10) 0.0010(8) 0.0012(9)
    OW2 0.0121(10) 0.0114(11) 0.0102(9) 0.0001(8) 0.0061(8) 0.0016(8)
    OW3 0.0141(11) 0.0161(12) 0.0146(11) -0.0034(9) 0.0019(9) 0.0018(9)
    OW4 0.0126(11) 0.0165(12) 0.0164(11) 0.0000(9) 0.0063(9) 0.0016(9)
    OW5 0.0161(13) 0.0183(13) 0.0310(15) -0.0033(11) 0.0010(11) -0.0078(12)
_geom_special_details
;
All e.s.d.'s (except the e.s.d. in the dihedral angle between two l.s. planes)
are estimated using the full covariance matrix. The cell e.s.d.'s are taken
into account individually in the estimation of e.s.d.'s in distances, angles
and torsion angles; correlations between e.s.d.'s in cell parameters are only
used when they are defined by crystal symmetry. An approximate (isotropic)
treatment of cell e.s.d.'s is used for estimating e.s.d.'s involving l.s.
planes.
;
loop_
    _geom_bond_atom_site_label_1
    _geom_bond_atom_site_label_2
    _geom_bond_site_symmetry_2
    _geom_bond_distance
    _geom_bond_publ_flag
    Cu1 O3 . 1.919(2) ?
    Cu1 OW2 . 1.965(2) ?
    Cu1 OW1 . 1.988(2) ?
    Cu1 O7 . 2.046(2) ?
    Cu1 O4 3_676 2.389(2) ?
    Cu1 O5 3_666 2.424(2) ?
    Cu2 O1 2_656 1.932(2) ?
    Cu2 O2 . 1.937(2) ?
    Cu2 O7 2_656 2.033(2) ?
    Cu2 O7 . 2.043(2) ?
    Cu2 O5 4_676 2.420(2) ?
    P1 O3 . 1.524(2) ?
    P1 O1 1 1.537(2) ?
    P1 O1 . 1.537(2) ?
    P1 O2 . 1.541(2) ?
    P1 C1 . 1.795(3) ?
    O1 Cu2 2_646 1.932(2) ?
    S1 O5 . 1.463(2) ?
    S1 O6 . 1.465(2) ?
    S1 O4 . 1.468(2) ?
    S1 C2 . 1.774(3) ?
    O4 Cu1 3_676 2.389(2) ?
    O5 Cu2 4_575 2.420(2) ?
    O5 Cu1 3_666 2.424(2) ?
    C1 C2 . 1.530(4) ?
    C1 H1A . 0.9700 ?
    C1 H1B . 0.9700 ?
    C2 H2A . 0.9700 ?
    C2 H2B . 0.9700 ?
    O7 Cu2 2_646 2.033(2) ?
    O7 H7 . 0.8200 ?
    OW1 H1O1 . 0.8199 ?
    OW1 H2O1 . 0.8200 ?
    OW2 H1O2 . 0.8199 ?
    OW2 H2O2 . 0.8200 ?
    OW3 H1O3 . 0.8200 ?
    OW3 H2O3 . 0.8200 ?
    OW4 H1O4 . 0.8200 ?
    OW4 H2O4 . 0.8200 ?
    OW5 H1O5 . 0.8199 ?
    OW5 H2O5 . 0.8200 ?
loop_
    _geom_angle_atom_site_label_1
    _geom_angle_atom_site_label_2
    _geom_angle_atom_site_label_3
    _geom_angle_site_symmetry_1
    _geom_angle_site_symmetry_3
    _geom_angle
    _geom_angle_publ_flag
    O3 Cu1 OW2 . . 175.39(9) ?
    O3 Cu1 OW1 . . 88.01(10) ?
    OW2 Cu1 OW1 . . 87.60(10) ?
    O3 Cu1 O7 . . 92.77(9) ?
    OW2 Cu1 O7 . . 91.66(9) ?
    OW1 Cu1 O7 . . 178.32(10) ?
    O3 Cu1 O4 . 3_676 91.45(9) ?
    OW2 Cu1 O4 . 3_676 90.56(9) ?
    OW1 Cu1 O4 . 3_676 98.45(10) ?
    O7 Cu1 O4 . 3_676 80.05(9) ?
    O3 Cu1 O5 . 3_666 91.43(9) ?
    OW2 Cu1 O5 . 3_666 88.08(9) ?
    OW1 Cu1 O5 . 3_666 101.37(10) ?
    O7 Cu1 O5 . 3_666 80.11(8) ?
    O4 Cu1 O5 3_676 3_666 160.06(8) ?
    O1 Cu2 O2 2_656 . 177.30(10) ?
    O1 Cu2 O7 2_656 2_656 89.73(9) ?
    O2 Cu2 O7 . 2_656 88.38(9) ?
    O1 Cu2 O7 2_656 . 91.86(9) ?
    O2 Cu2 O7 . . 90.07(9) ?
    O7 Cu2 O7 2_656 . 177.92(2) ?
    O1 Cu2 O5 2_656 4_676 88.29(9) ?
    O2 Cu2 O5 . 4_676 89.48(9) ?
    O7 Cu2 O5 2_656 4_676 80.47(8) ?
    O7 Cu2 O5 . 4_676 100.90(8) ?
    O3 P1 O1 . 1 112.24(13) ?
    O3 P1 O1 . . 112.24(13) ?
    O3 P1 O2 . . 111.09(13) ?
    O1 P1 O2 1 . 111.86(12) ?
    O1 P1 O2 . . 111.86(12) ?
    O3 P1 C1 . . 108.35(13) ?
    O1 P1 C1 1 . 104.75(14) ?
    O1 P1 C1 . . 104.75(14) ?
    O2 P1 C1 . . 108.21(14) ?
    P1 O1 Cu2 . 2_646 123.42(14) ?
    P1 O2 Cu2 . . 122.06(14) ?
    P1 O3 Cu1 . . 119.75(13) ?
    O5 S1 O6 . . 112.38(15) ?
    O5 S1 O4 . . 111.51(13) ?
    O6 S1 O4 . . 111.70(14) ?
    O5 S1 C2 . . 106.77(15) ?
    O6 S1 C2 . . 107.42(14) ?
    O4 S1 C2 . . 106.68(14) ?
    S1 O4 Cu1 . 3_676 131.14(14) ?
    S1 O5 Cu2 . 4_575 134.67(14) ?
    S1 O5 Cu1 . 3_666 138.17(14) ?
    Cu2 O5 Cu1 4_575 3_666 85.68(7) ?
    C2 C1 P1 . . 114.3(2) ?
    C2 C1 H1A . . 108.7 ?
    P1 C1 H1A . . 108.7 ?
    C2 C1 H1B . . 108.7 ?
    P1 C1 H1B . . 108.7 ?
    H1A C1 H1B . . 107.6 ?
    C1 C2 S1 . . 111.2(2) ?
    C1 C2 H2A . . 109.4 ?
    S1 C2 H2A . . 109.4 ?
    C1 C2 H2B . . 109.4 ?
    S1 C2 H2B . . 109.4 ?
    H2A C2 H2B . . 108.0 ?
    Cu2 O7 Cu2 2_646 . 122.09(10) ?
    Cu2 O7 Cu1 2_646 . 107.67(10) ?
    Cu2 O7 Cu1 . . 108.43(10) ?
    Cu2 O7 H7 2_646 . 99.9 ?
    Cu2 O7 H7 . . 115.5 ?
    Cu1 O7 H7 . . 101.1 ?
    Cu1 OW1 H1O1 . . 119.6 ?
    Cu1 OW1 H2O1 . . 114.7 ?
    H1O1 OW1 H2O1 . . 114.8 ?
    Cu1 OW2 H1O2 . . 117.4 ?
    Cu1 OW2 H2O2 . . 108.3 ?
    H1O2 OW2 H2O2 . . 119.3 ?
    H1O3 OW3 H2O3 . . 90.8 ?
    H1O4 OW4 H2O4 . . 103.0 ?
    H1O5 OW5 H2O5 . . 102.8 ?
loop_
    _geom_hbond_atom_site_label_D
    _geom_hbond_atom_site_label_H
    _geom_hbond_atom_site_label_A
    _geom_hbond_site_symmetry_A
    _geom_hbond_distance_DH
    _geom_hbond_distance_HA
    _geom_hbond_distance_DA
    _geom_hbond_angle_DHA
    OW1 H2O1 OW3 3_666 0.82 1.90 2.709(3) 168.1
    OW1 H1O1 O6 1_655 0.82 2.10 2.802(3) 143.8
    OW2 H1O2 O6 1_655 0.82 1.90 2.689(3) 162.3
    OW2 H2O2 OW4 1_655 0.82 1.85 2.634(3) 158.8
    OW3 H1O3 O1 1 0.82 1.89 2.692(3) 165.7
    OW3 H2O3 OW5 2_546 0.82 2.16 2.967(4) 170.0
    OW4 H2O4 O2 2_546 0.82 1.89 2.707(3) 173.5
    OW4 H1O4 OW5 2_546 0.82 1.97 2.677(4) 143.8
    OW5 H1O5 OW2 1_455 0.82 2.32 2.912(4) 129.9
    OW5 H2O5 OW4 1_565 0.82 1.93 2.735(4) 167.5
data_global
_journal_date_recd_electronic     2008-09-29
_journal_date_accepted     2008-10-13
_journal_name_full     'Acta Crystallographica, Section E'
_journal_year     2008
_journal_volume     64
_journal_issue     11
_journal_page_first     m1417
_journal_page_last     m1418
_journal_paper_category     QM
_journal_coeditor_code     BT2803
_publ_contact_author_name     'Norbert Stock'
_publ_contact_author_address
;
Institute of Inorganic Chemistry
Christian-Albrechts-University
Max-Eyth-Strasse 2
D 24118 Kiel
Germany
;
_publ_contact_author_email     stock@ac.uni-kiel.de
_publ_contact_author_fax     '+49-431-880-1775'
_publ_contact_author_phone     '+49-431-880-1675'
_publ_section_title
;
Poly[[diaqua-\m~2~-hydroxido-(\m~7~-2-phosphonatoethanesulfonato)dicopper(II)]
trihydrate]
;
loop_
    _publ_author_name
    _publ_author_address
    'Sonnauer, Andreas'
;
Institute of Inorganic Chemistry
Christian-Albrechts-University
Max-Eyth-Strasse 2
D 24118 Kiel
Germany
;
    'Lieb, Alexandra'
;
School of Chemistry
University of Southampton
Highfield
Southampton SO17 1BJ
England
;
    'Stock, Norbert'
;
Institute of Inorganic Chemistry
Christian-Albrechts-University
Max-Eyth-Strasse 2
D 24118 Kiel
Germany
;
