# Supplementary material for: Poly[[diaqua-μ2-hydroxido-(μ7-2-phos­pho­nato­ethane­sulfonato)­dicopper(II)] trihydrate]
Source: Acta Crystallogr Sect E Struct Rep Online. 2008 Oct 18;64(Pt 11):m1417–8. doi: 10.1107/S1600536808033229 (PMC2959580; doi:10.1107/S1600536808033229)
Supplement: Supplementary file 2 [file e-64-m1417-Isup2.hkl]

# 
# h,k,l, Fc-squared, Fo-squared, sigma(Fo-squared) and status flag 
# 
data_I
_shelx_title ' IIBP IN P2(1)/N' 
_shelx_refln_list_code          4 
_shelx_F_calc_maximum      312.68 
_exptl_crystal_F_000       848.00 
_reflns_d_resolution_high  0.6502 
 
loop_ 
 _symmetry_equiv_pos_as_xyz 
 'x, y, z' 
 '-x+1/2, y+1/2, -z+1/2' 
 '-x, -y, -z' 
 'x-1/2, -y-1/2, z-1/2' 
 
_cell_length_a    10.5529 
_cell_length_b     7.1312 
_cell_length_c    15.7909 
_cell_angle_alpha  90.000 
_cell_angle_beta  105.068 
_cell_angle_gamma  90.000 
 
_shelx_F_squared_multiplier     1.000 
 
loop_ 
 _refln_index_h 
 _refln_index_k 
 _refln_index_l 
 _refln_F_squared_calc 
 _refln_F_squared_meas 
 _refln_F_squared_sigma 
 _refln_observed_status 
   2   0   0    25815.49    26258.16    587.40 o 
   4   0   0    13498.70    14760.58    278.09 o 
   6   0   0     1502.72     1515.70     63.80 o 
   8   0   0      926.41      986.46     81.68 o 
  10   0   0     5350.84     5642.36    146.95 o 
  12   0   0    10704.43    11363.94    295.88 o 
  14   0   0     5306.26     5505.50    514.00 o 
   1   1   0      211.09      233.46      5.52 o 
   2   1   0       12.25       18.33      5.29 o 
   3   1   0        3.41        9.77      9.93 o 
   4   1   0    17474.94    18055.97    224.17 o 
   5   1   0     1501.37     1521.19     22.98 o 
   6   1   0     1175.32     1143.91     36.64 o 
   7   1   0      216.88      171.95     22.15 o 
   8   1   0     1790.18     1802.05     64.88 o 
   9   1   0       87.66      117.54     21.10 o 
  10   1   0      483.31      373.40     27.58 o 
  11   1   0      588.83      579.49     38.27 o 
  12   1   0       61.58      201.16     33.96 o 
  13   1   0       78.92      115.88     50.96 o 
  14   1   0     1721.18     1423.40     84.63 o 
  15   1   0      210.09      235.82     45.78 o 
   0   2   0    18901.14    19376.36    614.38 o 
   1   2   0     6174.48     5941.32     98.04 o 
   2   2   0      832.74      779.17     14.58 o 
   3   2   0     8543.17     8222.77     95.88 o 
   4   2   0    10481.19    10640.88    144.47 o 
   5   2   0    20234.38    20164.20    254.13 o 
   6   2   0    12530.88    12494.84    195.62 o 
   7   2   0    13383.63    13269.05    183.71 o 
   8   2   0     9477.98     9506.13    136.56 o 
   9   2   0     3496.24     3625.62     68.45 o 
  10   2   0      950.78     1078.96     59.61 o 
  11   2   0       87.48      149.78     25.68 o 
  12   2   0       31.16       98.48     51.96 o 
  13   2   0        8.29      -27.63     27.63 o 
  14   2   0      372.05      535.50     43.27 o 
  15   2   0       33.92      -53.65     53.65 o 
   1   3   0     5123.89     5477.56     76.00 o 
   2   3   0      390.49      346.81     30.56 o 
   3   3   0    11372.97    11510.80    175.84 o 
   4   3   0     1801.89     1698.63     23.34 o 
   5   3   0     2987.41     2919.71     42.94 o 
   6   3   0      338.76      359.50     16.25 o 
   7   3   0     2702.07     2592.37     69.79 o 
   8   3   0      458.62      453.54     22.60 o 
   9   3   0     1803.90     1725.09     51.09 o 
  10   3   0     1036.15      947.91     69.79 o 
  11   3   0     1038.32     1024.08     42.45 o 
  12   3   0      183.21      224.26     49.92 o 
  13   3   0     1464.64     1351.60     82.93 o 
  14   3   0      265.10      123.74     38.93 o 
  15   3   0     1525.97     1314.49     95.08 o 
   0   4   0       27.37       72.24     23.36 o 
   1   4   0    51574.96    50761.11    718.32 o 
   2   4   0       20.21       24.88     12.00 o 
   3   4   0     3240.75     3155.01     55.85 o 
   4   4   0      851.99      853.79     22.50 o 
   5   4   0       26.76       41.77      9.16 o 
   6   4   0        1.20       20.68      9.47 o 
   7   4   0     1594.77     1494.81     34.49 o 
   8   4   0       87.35       61.70     12.55 o 
   9   4   0      302.38      324.92     39.41 o 
  10   4   0      224.83      333.46     27.57 o 
  11   4   0     8948.94     9070.77    493.60 o 
  12   4   0       39.51      152.22     27.76 o 
  13   4   0     3575.00     3405.66    207.16 o 
  14   4   0      278.68      314.56     59.46 o 
   1   5   0     3167.13     3231.36     75.76 o 
   2   5   0      207.49      222.30     21.40 o 
   3   5   0      597.51      565.13     41.61 o 
   4   5   0      266.53      260.47     17.29 o 
   5   5   0     5128.30     5170.90    147.38 o 
   6   5   0     1569.58     1484.69     88.68 o 
   7   5   0     1115.10      995.13    104.43 o 
   8   5   0      209.60      217.08     51.46 o 
   9   5   0      348.02      273.98     70.60 o 
  10   5   0        4.77        9.27     38.72 o 
  11   5   0      518.81      345.41     64.49 o 
  12   5   0       24.00       32.46     28.77 o 
  13   5   0       67.53       82.11     39.22 o 
   0   6   0    10583.51    10224.97    148.00 o 
   1   6   0     2066.37     1978.69     31.66 o 
   2   6   0      318.49      362.96     18.02 o 
   3   6   0     3331.74     3369.67     55.92 o 
   4   6   0     6072.00     6280.09    155.37 o 
   5   6   0     2806.82     2989.59    194.76 o 
   6   6   0    10148.19    10261.82    210.08 o 
   7   6   0     8047.83     8270.12    157.47 o 
   8   6   0     9051.62     8881.46    166.05 o 
   9   6   0     2460.93     2293.21     62.80 o 
  10   6   0      276.41      256.00     26.18 o 
  11   6   0      315.37      268.52     28.59 o 
  12   6   0      312.80      369.58     54.44 o 
  13   6   0        0.00      -23.63     28.59 o 
   1   7   0      456.39      405.89     18.98 o 
   2   7   0       82.92       81.15     20.50 o 
   3   7   0      305.33      254.50     37.56 o 
   4   7   0     2172.23     2206.43    161.62 o 
   5   7   0      242.06      237.39     46.80 o 
   6   7   0      573.96      690.32     47.40 o 
   7   7   0      231.40      287.26     52.20 o 
   8   7   0      356.28      395.21     66.20 o 
   9   7   0      213.55      265.30     29.98 o 
  10   7   0      107.80      180.44     31.36 o 
  11   7   0      227.55      195.68     70.44 o 
  12   7   0       12.38       29.81    123.74 o 
   0   8   0    14293.08    14284.05    419.95 o 
   1   8   0       26.18       13.95     10.19 o 
   2   8   0     4625.80     4848.97     93.38 o 
   3   8   0      415.23      531.91     52.53 o 
   4   8   0     1040.93     1126.28     42.59 o 
   5   8   0       10.69      -15.22     15.22 o 
   6   8   0      135.59      159.67     40.72 o 
   7   8   0        0.67      -25.52     25.52 o 
   8   8   0      318.78      282.07     27.00 o 
   9   8   0        1.80       -9.41     26.98 o 
  10   8   0     1645.63     1656.35     64.12 o 
   1   9   0      152.22      210.01     47.14 o 
   2   9   0      299.37      341.17     62.15 o 
   3   9   0       88.27      176.33     26.04 o 
   4   9   0     1324.45     1316.29     46.96 o 
   5   9   0        9.23      121.08     40.97 o 
   6   9   0       48.23      168.81     49.48 o 
   7   9   0      382.33      372.97     37.73 o 
   8   9   0       83.70      244.80     96.04 o 
   0  10   0      843.88      958.78     91.72 o 
   1  10   0       58.82      232.63     72.44 o 
   2  10   0      185.50      227.82     29.63 o 
   3  10   0      437.67      512.96     55.32 o 
   4  10   0     1353.89     1250.28    212.87 o 
   5  10   0     1628.41     1578.33    118.29 o 
   6  10   0      754.67      976.15     91.77 o 
 -15   0   1        4.00      -32.88     38.07 o 
 -13   0   1     4179.89     4274.71    218.06 o 
 -11   0   1    32329.26    33253.54    815.76 o 
  -9   0   1     3341.60     3464.57    196.09 o 
  -7   0   1      255.74      246.50     33.47 o 
  -5   0   1     3551.53     3669.41     92.92 o 
  -3   0   1     1482.06     1748.26     42.47 o 
   3   0   1    62449.57    61718.04    965.65 o 
   5   0   1    38554.00    39430.75    732.87 o 
   7   0   1     2699.92     2489.83    134.14 o 
   9   0   1     2560.37     2598.32    206.58 o 
  11   0   1      810.10     1040.26    109.29 o 
  13   0   1     1960.31     1850.33     85.96 o 
  15   0   1     6823.02     5901.52    328.82 o 
 -15   1   1      772.82      727.36     62.93 o 
 -14   1   1       57.33       66.98     49.96 o 
 -13   1   1       18.53      175.03     24.80 o 
 -12   1   1        6.39       15.94     37.61 o 
 -11   1   1     1175.59     1303.71     65.64 o 
 -10   1   1      109.48       97.66     33.82 o 
  -9   1   1      123.03      107.12     32.47 o 
  -8   1   1      910.22     1040.56     39.99 o 
  -7   1   1     5953.04     5959.39     83.98 o 
  -6   1   1      213.44      186.41     15.75 o 
  -5   1   1      109.07      141.55     10.78 o 
  -4   1   1     3194.63     3453.50     63.84 o 
  -3   1   1       42.21       36.58      7.81 o 
  -2   1   1      206.43      266.22      8.94 o 
  -1   1   1      809.43      773.89     14.73 o 
   0   1   1     1196.54     1186.88     20.68 o 
   1   1   1     4352.34     4538.56     56.82 o 
   2   1   1      154.57      166.87      7.31 o 
   3   1   1     2578.34     2441.40     37.86 o 
   4   1   1     1086.74     1215.08     35.40 o 
   5   1   1     5946.58     6042.45    124.94 o 
   6   1   1        7.75        8.28      6.74 o 
   7   1   1        6.49       42.89     13.67 o 
   8   1   1       22.52       27.94     10.65 o 
   9   1   1      260.28      206.18     19.26 o 
  10   1   1      403.70      407.78     20.12 o 
  11   1   1     3878.36     3745.05    127.33 o 
  12   1   1      144.17      215.40     44.71 o 
  13   1   1      172.87      181.61     23.63 o 
  14   1   1       32.15      118.02     81.51 o 
 -15   2   1      981.50     1052.91     99.37 o 
 -14   2   1      784.67      780.69     51.38 o 
 -13   2   1      189.65       74.71     47.21 o 
 -12   2   1      420.85      467.45     62.45 o 
 -11   2   1     3070.02     2948.95     59.28 o 
 -10   2   1      786.12      803.91     31.47 o 
  -9   2   1      301.77      323.24     23.15 o 
  -8   2   1     5226.01     5168.04     84.33 o 
  -7   2   1    12066.49    11617.64    198.65 o 
  -6   2   1    11751.85    11314.62    161.42 o 
  -5   2   1    22505.47    22498.07    295.70 o 
  -4   2   1    16706.95    15993.94    196.92 o 
  -3   2   1    10966.20    10081.84    126.47 o 
  -2   2   1    14171.01    13948.13    182.75 o 
  -1   2   1      772.55      730.83     17.80 o 
   0   2   1      161.42      176.09     15.74 o 
   1   2   1       11.38       -0.34      5.74 o 
   2   2   1       85.36       66.23      8.31 o 
   3   2   1      212.35      206.13      7.67 o 
   4   2   1      222.65      185.92      7.24 o 
   5   2   1      517.59      465.47     13.44 o 
   6   2   1    12779.45    12547.17    178.15 o 
   7   2   1     9556.22     9488.25    135.14 o 
   8   2   1     6443.88     6323.80    101.01 o 
   9   2   1     5583.43     5457.40    118.77 o 
  10   2   1     3377.44     3435.55    110.97 o 
  11   2   1     3829.09     3815.55    114.42 o 
  12   2   1     2365.07     2320.12     76.19 o 
  13   2   1      469.73      390.23     76.09 o 
  14   2   1       18.36      104.24     93.46 o 
  15   2   1      618.38      482.85     77.88 o 
 -15   3   1       82.39       45.00     60.57 o 
 -14   3   1      971.17      974.14    128.15 o 
 -13   3   1       30.67       81.32     39.21 o 
 -12   3   1        5.28       50.02     32.00 o 
 -11   3   1        2.15       69.60     21.87 o 
 -10   3   1       54.06       43.51     21.41 o 
  -9   3   1      126.03      178.46     21.69 o 
  -8   3   1      242.36      321.80     32.48 o 
  -7   3   1     2056.63     1899.92     62.36 o 
  -6   3   1     5180.48     4833.62     67.74 o 
  -5   3   1     2059.06     1980.75     58.59 o 
  -4   3   1      487.58      529.06     24.64 o 
  -3   3   1     1401.61     1552.18     65.27 o 
  -2   3   1     4630.88     4655.48     94.04 o 
  -1   3   1     7977.61     8144.64    112.20 o 
   0   3   1    13069.17    13316.52    188.98 o 
   1   3   1      282.82      255.00     14.49 o 
   2   3   1      910.82      954.73     21.35 o 
   3   3   1     2603.81     2673.42     37.43 o 
   4   3   1     6025.94     5968.51     73.34 o 
   5   3   1      201.05      205.24     20.45 o 
   6   3   1     3430.37     3433.07     50.74 o 
   7   3   1      136.49      149.80     24.41 o 
   8   3   1      134.59      168.80     16.36 o 
   9   3   1      142.43      139.94     20.40 o 
  10   3   1     5592.92     5261.45    152.47 o 
  11   3   1     1401.23     1384.38     36.49 o 
  12   3   1      405.52      335.15     59.30 o 
  13   3   1       32.83       66.66     27.79 o 
  14   3   1      408.34      470.34    111.27 o 
 -14   4   1      793.05      825.26     81.65 o 
 -13   4   1      277.33      232.27     49.44 o 
 -12   4   1    10228.75     9871.65    426.90 o 
 -11   4   1      140.08       76.26     19.12 o 
 -10   4   1    11748.72    11890.02    198.37 o 
  -9   4   1       61.01       88.11     29.15 o 
  -8   4   1      480.93      549.03     36.87 o 
  -7   4   1       95.14      155.53     26.23 o 
  -6   4   1      343.93      373.12     15.81 o 
  -5   4   1      191.21      162.81     14.81 o 
  -4   4   1     1102.10      945.28     25.41 o 
  -3   4   1      438.44      479.02     18.83 o 
  -2   4   1      440.41      419.60     12.58 o 
  -1   4   1       68.01       44.98     13.62 o 
   0   4   1    29955.17    29355.68    357.68 o 
   1   4   1      710.80      717.67     35.56 o 
   2   4   1    25393.29    24925.83    304.17 o 
   3   4   1      134.94      117.79      9.42 o 
   4   4   1    23669.54    23998.03    316.41 o 
   5   4   1        0.14        9.31      9.03 o 
   6   4   1      454.29      455.07     24.52 o 
   7   4   1       49.24      114.49     27.77 o 
   8   4   1       49.21       64.10     28.20 o 
   9   4   1        7.31        6.79     20.53 o 
  10   4   1        3.16       25.60     28.37 o 
  11   4   1        3.75        9.31     29.41 o 
  12   4   1       52.90       54.98     24.98 o 
  13   4   1       88.83      119.74     68.61 o 
  14   4   1     5398.14     5375.54    231.20 o 
 -14   5   1      221.01      167.22     50.02 o 
 -13   5   1        5.30      -11.88     22.48 o 
 -12   5   1       13.68       53.70     33.99 o 
 -11   5   1      307.26      412.42     28.52 o 
 -10   5   1     1063.59     1200.01    104.42 o 
  -9   5   1      125.50       38.44     28.47 o 
  -8   5   1     1204.86      919.99     49.46 o 
  -7   5   1      535.65      500.46     34.06 o 
  -6   5   1     1903.81     1829.90    145.38 o 
  -5   5   1      642.70      642.14     41.45 o 
  -4   5   1     1156.12     1058.86     20.73 o 
  -3   5   1        0.72       36.38      7.86 o 
  -2   5   1      124.06      118.10     20.36 o 
  -1   5   1      450.06      457.51     20.23 o 
   0   5   1     5214.19     5175.48     85.28 o 
   1   5   1       28.54       38.25     10.49 o 
   2   5   1      305.45      335.41     20.00 o 
   3   5   1        0.84       28.17     20.82 o 
   4   5   1     5599.49     5883.19     87.85 o 
   5   5   1      126.92      235.19     37.49 o 
   6   5   1       13.71       37.03     19.73 o 
   7   5   1      610.17      621.81     90.68 o 
   8   5   1       86.37      127.20     28.98 o 
   9   5   1      315.13      428.30     38.07 o 
  10   5   1      720.33      834.01     62.65 o 
  11   5   1      348.07      360.25     69.28 o 
  12   5   1      966.11      884.02     97.32 o 
  13   5   1      146.00       -4.68     72.32 o 
 -13   6   1        2.94      -36.75     52.12 o 
 -12   6   1      706.45      532.46     41.06 o 
 -11   6   1      857.01      777.53     74.94 o 
 -10   6   1      238.95      328.71     62.20 o 
  -9   6   1     1006.37      922.66     53.14 o 
  -8   6   1     1487.24     1477.62    132.14 o 
  -7   6   1     1920.27     1880.37     48.11 o 
  -6   6   1     1989.26     1810.92     54.91 o 
  -5   6   1    11808.46    11963.90    210.58 o 
  -4   6   1    15818.88    15806.06    240.11 o 
  -3   6   1    16163.17    16208.05    233.90 o 
  -2   6   1     4571.45     4329.10     88.76 o 
  -1   6   1      340.05      439.29     13.44 o 
   0   6   1     1977.18     1936.66     49.50 o 
   1   6   1     1145.75     1102.61     30.50 o 
   2   6   1       23.93       48.31     12.49 o 
   3   6   1       28.97       16.34     16.19 o 
   4   6   1       12.73       26.67     17.71 o 
   5   6   1       84.93      158.53     49.93 o 
   6   6   1     1806.22     1899.50     72.19 o 
   7   6   1     6903.25     6881.95    163.62 o 
   8   6   1     5664.20     5915.48    251.05 o 
   9   6   1     6771.34     6541.25    338.15 o 
  10   6   1     1643.42     1697.51    103.34 o 
  11   6   1     1762.55     1867.37     98.92 o 
  12   6   1     1075.52      966.20     82.69 o 
 -12   7   1       59.59       69.67     31.47 o 
 -11   7   1      318.42      388.23     51.21 o 
 -10   7   1      597.41      637.59     55.31 o 
  -9   7   1       25.59       33.36     32.49 o 
  -8   7   1      138.40      130.22     31.46 o 
  -7   7   1     1419.80     1594.42     92.47 o 
  -6   7   1      851.44      715.59     56.34 o 
  -5   7   1      147.91      211.72     48.86 o 
  -4   7   1      186.40      278.89     40.18 o 
  -3   7   1      128.93      165.26     29.80 o 
  -2   7   1      106.80      149.65     20.28 o 
  -1   7   1       49.36       51.43     13.78 o 
   0   7   1     1574.10     1500.54     34.47 o 
   1   7   1      163.79      118.45     18.22 o 
   2   7   1       61.07       28.17      9.93 o 
   3   7   1      290.53      320.96     32.00 o 
   4   7   1      893.05      709.52     30.72 o 
   5   7   1      452.68      481.09     58.20 o 
   6   7   1       35.95       19.50     22.48 o 
   7   7   1      134.07       68.45     40.74 o 
   8   7   1        2.52       33.75     45.71 o 
   9   7   1      109.64      221.73     26.87 o 
  10   7   1      608.28      519.87     48.46 o 
  11   7   1     2383.28     2230.23    109.48 o 
 -10   8   1       49.46      114.62     36.47 o 
  -9   8   1     2664.59     2332.52    120.15 o 
  -8   8   1      133.47      193.24     39.17 o 
  -7   8   1      148.88      142.71     25.35 o 
  -6   8   1        3.66        6.51     23.11 o 
  -5   8   1      236.41      303.03     55.70 o 
  -4   8   1        0.24       19.63     60.64 o 
  -3   8   1      187.47      244.87     32.47 o 
  -2   8   1        1.88       14.36     16.85 o 
  -1   8   1     4235.25     3971.17     66.94 o 
   0   8   1      324.75      288.07     17.80 o 
   1   8   1     9336.41     9308.88    136.14 o 
   2   8   1      223.69      307.40     41.82 o 
   3   8   1     8192.83     8020.12    205.98 o 
   4   8   1       10.59       20.26     15.01 o 
   5   8   1     2659.58     2732.90     74.44 o 
   6   8   1       16.82      -27.71     29.23 o 
   7   8   1       13.98      -12.98     23.23 o 
   8   8   1      174.06      149.72     24.15 o 
   9   8   1       23.15      108.53     26.53 o 
  10   8   1        2.60       32.97     26.70 o 
  -9   9   1        3.43       98.42     92.59 o 
  -8   9   1        5.66      -32.32     32.32 o 
  -7   9   1     2082.94     1933.62    114.51 o 
  -6   9   1      126.53      116.15     23.73 o 
  -5   9   1       15.29      -17.20     73.44 o 
  -4   9   1       46.03       20.56     27.48 o 
  -3   9   1      673.01      764.49     68.44 o 
  -2   9   1       25.31        9.01     48.46 o 
  -1   9   1      809.86      834.96     96.86 o 
   0   9   1        3.49       43.37     34.44 o 
   1   9   1      396.94      322.00     26.73 o 
   2   9   1      217.09      319.68     25.71 o 
   3   9   1     1005.30     1043.24     55.05 o 
   4   9   1        2.68       24.90     22.48 o 
   5   9   1      755.83      576.29     67.45 o 
   6   9   1       12.33      -21.35     21.35 o 
   7   9   1      695.45      810.64     54.01 o 
   8   9   1       22.09      105.23     35.41 o 
  -6  10   1     1304.21     1427.92     86.24 o 
  -5  10   1      849.63      785.03    177.39 o 
  -4  10   1     4783.98     4899.66    419.68 o 
  -3  10   1     3259.04     3507.83    226.03 o 
  -2  10   1     2730.25     2804.89    230.18 o 
  -1  10   1        7.20       13.02     25.49 o 
   0  10   1       50.22      121.23    115.09 o 
   1  10   1        6.03       59.24     21.42 o 
   2  10   1       39.84       71.31     29.96 o 
   3  10   1        0.49       33.30     33.95 o 
   4  10   1       13.38       23.21     27.12 o 
   5  10   1       22.88       39.42     32.14 o 
   6  10   1     1195.71     1272.64     72.06 o 
 -14   0   2        2.24      -14.39     38.65 o 
 -12   0   2     6499.39     6545.11    320.17 o 
 -10   0   2     9263.92     9189.69    279.47 o 
  -8   0   2    18171.22    19002.09    379.46 o 
  -6   0   2    26149.26    25849.94    424.39 o 
  -4   0   2    11720.29    12075.62    255.56 o 
  -2   0   2     1564.45     1327.56     25.82 o 
   2   0   2    14187.11    14198.92    186.72 o 
   4   0   2    97765.79   101579.45   1576.94 o 
   6   0   2    15153.09    15733.38    294.75 o 
   8   0   2     2233.94     2101.62     61.12 o 
  10   0   2       31.47       61.67     41.76 o 
  12   0   2     1243.29     1242.93     63.15 o 
  14   0   2      872.47     1140.50     98.65 o 
 -15   1   2        0.31       -9.30     35.47 o 
 -14   1   2      233.63      274.29     31.63 o 
 -13   1   2      433.73      388.01     75.95 o 
 -12   1   2      183.29      175.18     23.41 o 
 -11   1   2      106.87      137.04     56.20 o 
 -10   1   2     2453.87     2342.62     47.66 o 
  -9   1   2        3.33       24.82     22.23 o 
  -8   1   2      417.75      399.12     27.35 o 
  -7   1   2       58.84       80.62     13.67 o 
  -6   1   2      482.56      502.79     19.94 o 
  -5   1   2      668.53      678.41     14.15 o 
  -4   1   2      107.58       68.84      9.53 o 
  -3   1   2      269.75      260.78     12.67 o 
  -2   1   2     2325.43     2278.95     25.96 o 
  -1   1   2     1556.13     1602.38     21.54 o 
   0   1   2    12570.84    12354.92    120.05 o 
   1   1   2      506.71      538.50     11.37 o 
   2   1   2     2855.90     3215.78     40.69 o 
   3   1   2      135.89      187.84      9.56 o 
   4   1   2        2.99        6.99      8.26 o 
   5   1   2      148.42      201.29     13.98 o 
   6   1   2     1050.77      849.73     20.38 o 
   7   1   2      764.98      679.83     33.36 o 
   8   1   2     3093.41     3087.87     58.39 o 
   9   1   2      465.23      410.61     29.45 o 
  10   1   2     1164.00     1188.56     48.27 o 
  11   1   2     1160.58     1218.32     48.50 o 
  12   1   2      979.77     1011.34     45.05 o 
  13   1   2      441.68      385.62     71.60 o 
  14   1   2       74.68      114.48     74.59 o 
  15   1   2      136.54      146.62     61.44 o 
 -15   2   2     1691.84     1684.86    100.67 o 
 -14   2   2     1889.59     1746.29     75.70 o 
 -13   2   2     1876.10     1958.71    142.14 o 
 -12   2   2       27.41       58.74     32.20 o 
 -11   2   2      225.85      322.70     34.88 o 
 -10   2   2        4.54       -8.60     13.04 o 
  -9   2   2        5.96       32.23     25.16 o 
  -8   2   2      486.09      484.35     22.83 o 
  -7   2   2      205.80      251.27     26.83 o 
  -6   2   2      152.30      209.23     27.64 o 
  -5   2   2     7268.29     6957.03     93.61 o 
  -4   2   2     7378.37     6737.25     95.49 o 
  -3   2   2    14488.78    13079.05    141.07 o 
  -2   2   2    26529.74    26760.92    322.83 o 
  -1   2   2    28849.87    29013.14    412.04 o 
   0   2   2    36419.72    36448.14    472.23 o 
   1   2   2     8078.74     8076.17    120.87 o 
   2   2   2      234.04      195.04     11.58 o 
   3   2   2      139.41      135.23      9.40 o 
   4   2   2     4182.47     4041.32     52.20 o 
   5   2   2      386.12      418.18     29.91 o 
   6   2   2      863.35      878.03     33.48 o 
   7   2   2     1227.10     1250.34     25.25 o 
   8   2   2      605.24      706.13     70.43 o 
   9   2   2     2636.94     2688.31     59.98 o 
  10   2   2     5118.83     4956.08     83.20 o 
  11   2   2     9179.78     9031.13    207.45 o 
  12   2   2     6976.28     6672.59    267.05 o 
  13   2   2     1191.69     1150.92     49.27 o 
  14   2   2      135.47       87.05     24.13 o 
  15   2   2       73.15      159.22     62.30 o 
 -15   3   2       75.22      187.79     69.23 o 
 -14   3   2        0.28       15.08     28.07 o 
 -13   3   2      187.68      133.28     22.85 o 
 -12   3   2      108.60      184.26     21.94 o 
 -11   3   2     1241.03     1322.36     91.84 o 
 -10   3   2      138.35      156.26     19.51 o 
  -9   3   2      480.02      394.10     16.97 o 
  -8   3   2      507.01      410.24     23.12 o 
  -7   3   2     1658.38     1502.65     36.25 o 
  -6   3   2      424.28      469.34     29.73 o 
  -5   3   2     6474.84     6669.32    139.84 o 
  -4   3   2      352.97      339.81     10.21 o 
  -3   3   2     1251.37     1444.41     26.44 o 
  -2   3   2       49.51       87.51     10.84 o 
  -1   3   2    11381.34    12257.35    164.48 o 
   0   3   2     1623.58     1674.06     58.17 o 
   1   3   2       43.33       82.37     22.34 o 
   2   3   2      816.04      737.09     39.32 o 
   3   3   2        1.86       -1.81     20.76 o 
   4   3   2       26.11       28.32     15.98 o 
   5   3   2      121.09      114.28     12.52 o 
   6   3   2      952.04      884.46     32.55 o 
   7   3   2     6403.65     6146.79    129.93 o 
   8   3   2      250.37      188.24     47.34 o 
   9   3   2      171.48       93.91     19.82 o 
  10   3   2     1052.71     1052.71     57.20 o 
  11   3   2     3015.10     2722.96    129.25 o 
  12   3   2       32.98       68.67     47.21 o 
  13   3   2       55.97      139.81     53.21 o 
  14   3   2       30.51       -1.55     55.38 o 
 -14   4   2      102.39       52.17     28.34 o 
 -13   4   2      401.96      433.05     78.05 o 
 -12   4   2        3.78       19.73     23.50 o 
 -11   4   2     6805.26     6886.86    194.29 o 
 -10   4   2      188.46      224.74     29.25 o 
  -9   4   2     7710.91     7558.72    132.20 o 
  -8   4   2       97.49       89.75     25.83 o 
  -7   4   2    12942.58    12619.81    191.89 o 
  -6   4   2       20.00       18.84      9.60 o 
  -5   4   2     1079.68     1052.63     27.09 o 
  -4   4   2      119.38      139.27     12.25 o 
  -3   4   2      201.46      281.68     13.61 o 
  -2   4   2       37.39       38.92      7.92 o 
  -1   4   2        7.78       14.70     10.06 o 
   0   4   2       14.49       -5.08      5.08 o 
   1   4   2     1248.76     1058.23     19.95 o 
   2   4   2        8.33       41.04      6.01 o 
   3   4   2    23347.43    23279.40    312.82 o 
   4   4   2      507.43      539.85     34.20 o 
   5   4   2    24584.76    24597.39    331.82 o 
   6   4   2     1150.10     1009.41     49.02 o 
   7   4   2     3731.80     3698.59    128.61 o 
   8   4   2       45.36       95.40     30.31 o 
   9   4   2     1308.31     1452.75     45.96 o 
  10   4   2      369.10      374.32     68.69 o 
  11   4   2     1302.43     1355.63     45.56 o 
  12   4   2        0.42       33.51     54.46 o 
  13   4   2       77.48      306.62     70.09 o 
  14   4   2        0.07        1.93    119.41 o 
 -14   5   2      235.96      198.82    100.71 o 
 -13   5   2      164.71      203.71     55.33 o 
 -12   5   2      158.37      394.51     66.45 o 
 -11   5   2     1732.42     1825.59     58.00 o 
 -10   5   2      112.42       53.39     34.47 o 
  -9   5   2        0.37       20.70     27.51 o 
  -8   5   2      274.86      242.20     22.14 o 
  -7   5   2      703.13      653.51     42.30 o 
  -6   5   2        2.45       18.08     14.99 o 
  -5   5   2       36.39       65.22     15.59 o 
  -4   5   2      160.90      204.02     26.67 o 
  -3   5   2     1522.22     1550.65     27.98 o 
  -2   5   2      283.52      246.36     16.35 o 
  -1   5   2     1395.49     1311.16     42.16 o 
   0   5   2     1690.10     1608.62     38.31 o 
   1   5   2     2356.40     2187.27     51.62 o 
   2   5   2      382.15      426.43     20.43 o 
   3   5   2      975.40      947.63     32.64 o 
   4   5   2      128.93      131.99     18.73 o 
   5   5   2       14.29       16.20     20.30 o 
   6   5   2       13.36       34.19     51.71 o 
   7   5   2     1856.27     1886.63     74.69 o 
   8   5   2        3.66       39.35     24.78 o 
   9   5   2      439.45      488.92     35.72 o 
  10   5   2      305.98      260.74     27.29 o 
  11   5   2     1675.58     1716.10     53.15 o 
  12   5   2      707.40      731.97     41.22 o 
  13   5   2       86.80       82.84     34.48 o 
 -13   6   2      371.27      555.44     71.97 o 
 -12   6   2       24.43       70.13     31.93 o 
 -11   6   2       69.49       68.58     22.97 o 
 -10   6   2      157.51      178.35     27.87 o 
  -9   6   2       99.17      206.42     41.97 o 
  -8   6   2        2.22      -19.23     19.23 o 
  -7   6   2      161.08      170.95     19.08 o 
  -6   6   2      470.67      438.73     35.22 o 
  -5   6   2     2746.57     2838.89     54.99 o 
  -4   6   2    13578.04    13618.18    188.69 o 
  -3   6   2     9346.19     9298.87    127.86 o 
  -2   6   2     8985.20     8905.49    120.31 o 
  -1   6   2     3793.88     3856.22     66.60 o 
   0   6   2     6635.36     6841.81     92.07 o 
   1   6   2     4606.18     4689.83    112.41 o 
   2   6   2      996.11     1044.24     27.55 o 
   3   6   2      977.84     1022.42     34.24 o 
   4   6   2     3354.80     3243.65    143.13 o 
   5   6   2      933.36      935.46    100.54 o 
   6   6   2      176.34      232.88     34.09 o 
   7   6   2     1914.56     2126.13    160.09 o 
   8   6   2     2278.18     2231.10     57.60 o 
   9   6   2     1345.02     1537.19     56.36 o 
  10   6   2     3167.63     3156.70     80.94 o 
  11   6   2     2652.66     2575.20    126.40 o 
  12   6   2     2849.03     2834.80    106.49 o 
 -12   7   2       28.03       43.18     25.51 o 
 -11   7   2      377.49      317.43     40.19 o 
 -10   7   2      118.48      218.24     37.57 o 
  -9   7   2       11.06       48.82     22.81 o 
  -8   7   2       88.72       95.92     27.96 o 
  -7   7   2      758.44      794.46     32.60 o 
  -6   7   2       25.70       62.00     24.95 o 
  -5   7   2        8.41       21.39     12.52 o 
  -4   7   2       45.29       58.43     25.14 o 
  -3   7   2       67.40       44.12     13.58 o 
  -2   7   2       80.15       94.67     14.94 o 
  -1   7   2      457.51      461.40     30.40 o 
   0   7   2     2728.03     2606.50     73.37 o 
   1   7   2      106.71       91.83     15.88 o 
   2   7   2      399.50      422.50     63.45 o 
   3   7   2      261.28      341.48     41.97 o 
   4   7   2      281.14      263.92     71.18 o 
   5   7   2      121.00       92.38     31.16 o 
   6   7   2      248.14      258.86     32.46 o 
   7   7   2       60.10       47.43     17.51 o 
   8   7   2      327.54      484.21     74.69 o 
   9   7   2      131.55      161.29     54.21 o 
  10   7   2      466.24      492.40     39.66 o 
  11   7   2      158.13      100.19     39.76 o 
 -10   8   2     5301.09     4742.63    290.27 o 
  -9   8   2      239.63      271.88     50.96 o 
  -8   8   2     2741.12     2144.10    114.17 o 
  -7   8   2      237.98      179.00     25.98 o 
  -6   8   2     1984.20     1815.28     66.45 o 
  -5   8   2       33.36      -13.10     23.27 o 
  -4   8   2      176.12      216.95     21.18 o 
  -3   8   2       21.62        4.11     12.40 o 
  -2   8   2       17.23       28.08     15.36 o 
  -1   8   2      283.14      267.09     28.64 o 
   0   8   2      132.04      130.78     19.28 o 
   1   8   2      264.10      280.21     30.31 o 
   2   8   2     4494.74     4893.08    140.29 o 
   3   8   2      110.84       88.23     21.47 o 
   4   8   2    14341.68    14288.40    333.73 o 
   5   8   2      291.88      289.49     49.21 o 
   6   8   2     1769.48     1801.26     65.85 o 
   7   8   2        5.44       41.59     32.97 o 
   8   8   2     1226.81     1206.53     60.64 o 
   9   8   2       10.73       83.68     62.55 o 
  10   8   2        7.21      -13.32     23.88 o 
  -9   9   2       11.27      -15.89     25.65 o 
  -8   9   2      112.88      134.39     35.63 o 
  -7   9   2        6.21      -24.35     24.35 o 
  -6   9   2      313.95      251.90     24.65 o 
  -5   9   2       19.30       26.27     26.07 o 
  -4   9   2      616.01      627.32     32.11 o 
  -3   9   2       50.29      144.81     28.20 o 
  -2   9   2      197.41       85.02     46.71 o 
  -1   9   2       84.96      166.72     26.98 o 
   0   9   2     2548.82     2447.17     54.40 o 
   1   9   2        3.56       34.95     24.95 o 
   2   9   2       28.46       39.66     30.23 o 
   3   9   2       10.75       75.92     54.64 o 
   4   9   2      256.28      231.83     28.98 o 
   5   9   2      188.36      170.00     47.96 o 
   6   9   2      688.18      760.01     73.77 o 
   7   9   2       45.07       73.66    102.11 o 
   8   9   2      596.58      593.44     58.37 o 
  -6  10   2       94.40      135.78     49.32 o 
  -5  10   2     2487.83     2383.24    113.81 o 
  -4  10   2     1546.88     1699.50    147.11 o 
  -3  10   2     3103.09     3055.41    140.92 o 
  -2  10   2      514.85      513.13     76.44 o 
  -1  10   2     2056.73     2155.27    147.11 o 
   0  10   2      967.25      777.06     89.99 o 
   1  10   2     1245.61     1270.33    143.60 o 
   2  10   2      302.21      261.65     32.86 o 
   3  10   2        3.45       14.18     34.19 o 
   4  10   2      256.81      328.56    102.33 o 
   5  10   2      124.22      113.20     77.34 o 
 -15   0   3      209.29      188.65    114.22 o 
 -13   0   3      201.15      264.79     53.65 o 
 -11   0   3      109.31       53.93     93.46 o 
  -9   0   3     8564.19     8172.22    151.58 o 
  -7   0   3    63799.05    62838.59   1000.17 o 
  -5   0   3    11259.75    10388.06    178.35 o 
  -3   0   3     2866.04     2489.21     57.70 o 
  -1   0   3     1882.59     1783.93     41.92 o 
   1   0   3    10664.15    11829.38    227.39 o 
   3   0   3    28848.79    29426.44    476.26 o 
   5   0   3    55076.07    55226.54    879.77 o 
   7   0   3     6619.07     6402.52    136.83 o 
   9   0   3     5424.83     5325.16    143.19 o 
  11   0   3      118.01      201.59     46.71 o 
  13   0   3      315.86      229.93     89.68 o 
 -16   1   3      108.34       60.57     58.84 o 
 -15   1   3      137.39      247.47     62.45 o 
 -14   1   3        3.98       -7.54     30.23 o 
 -13   1   3      138.42      243.02     82.43 o 
 -12   1   3      267.91      306.53     36.97 o 
 -11   1   3      823.62      845.86     39.07 o 
 -10   1   3      162.25      161.52     27.04 o 
  -9   1   3      789.13      745.46     50.05 o 
  -8   1   3     1400.71     1418.06     57.67 o 
  -7   1   3     2017.40     2029.58     33.28 o 
  -6   1   3      482.28      499.43     22.26 o 
  -5   1   3       36.50       27.34     14.66 o 
  -4   1   3       86.10       90.54      9.09 o 
  -3   1   3     4300.52     4433.86     62.53 o 
  -2   1   3      124.33       94.03      7.33 o 
  -1   1   3     9658.74    10059.43    109.10 o 
   0   1   3     1607.26     1601.14     26.32 o 
   1   1   3     2013.78     1978.48     52.04 o 
   2   1   3      552.03      544.27     14.92 o 
   3   1   3     7989.88     8644.32     92.99 o 
   4   1   3      911.86      842.44     22.49 o 
   5   1   3      148.08      141.49     15.32 o 
   6   1   3       85.51      125.84     18.24 o 
   7   1   3      617.57      576.80     26.11 o 
   8   1   3       15.68        7.32     31.29 o 
   9   1   3      701.77      632.36     57.53 o 
  10   1   3       51.87       66.91     30.44 o 
  11   1   3       35.17       21.50     18.84 o 
  12   1   3        2.01       35.01     51.07 o 
  13   1   3      243.84      173.18     46.43 o 
  14   1   3      397.05      531.13     84.43 o 
 -15   2   3     2062.52     2213.81    119.40 o 
 -14   2   3     3610.31     3646.70    138.13 o 
 -13   2   3     1722.06     2111.52    150.63 o 
 -12   2   3     3261.50     3253.06    136.49 o 
 -11   2   3     1941.10     1901.78     43.74 o 
 -10   2   3     1260.89     1343.83     52.53 o 
  -9   2   3      175.21      169.19     28.94 o 
  -8   2   3       88.54      123.00     29.26 o 
  -7   2   3       75.11       77.57     16.34 o 
  -6   2   3       26.60        7.59      5.57 o 
  -5   2   3     3736.96     3740.64     67.28 o 
  -4   2   3     1394.46     1355.41     20.55 o 
  -3   2   3     1133.81      937.54     15.70 o 
  -2   2   3     3479.89     3451.04     46.49 o 
  -1   2   3     6623.87     6614.62     85.77 o 
   0   2   3    52842.35    53421.03    585.10 o 
   1   2   3    25979.57    25788.69    370.83 o 
   2   2   3     5326.74     4965.68     77.27 o 
   3   2   3     7454.35     7664.25     96.65 o 
   4   2   3       13.99        9.75      8.14 o 
   5   2   3      207.42      207.15     16.12 o 
   6   2   3     1237.01     1173.66     25.27 o 
   7   2   3      291.75      267.41     21.25 o 
   8   2   3       79.35       83.82     30.41 o 
   9   2   3       13.46      -12.85     15.59 o 
  10   2   3     1834.26     1944.55     67.38 o 
  11   2   3     4058.27     4138.54    101.53 o 
  12   2   3     1295.81     1106.58     39.30 o 
  13   2   3      960.87      977.92     65.95 o 
  14   2   3     1048.08      983.02     90.15 o 
 -15   3   3        2.24       15.64     31.37 o 
 -14   3   3       98.07      148.01     63.71 o 
 -13   3   3       54.59       79.69     20.78 o 
 -12   3   3      149.18      201.72     39.22 o 
 -11   3   3        7.94       20.07     27.31 o 
 -10   3   3      587.49      633.31     47.21 o 
  -9   3   3       11.46       29.65     17.67 o 
  -8   3   3        4.57       17.98     12.03 o 
  -7   3   3       15.16        8.12     12.28 o 
  -6   3   3       91.78       97.13     16.58 o 
  -5   3   3      552.61      542.06     14.30 o 
  -4   3   3     5853.42     5747.56     71.04 o 
  -3   3   3      204.36      234.27     22.66 o 
  -2   3   3      160.61      122.94     16.29 o 
  -1   3   3     1868.21     2183.19     44.89 o 
   0   3   3     8500.98     8728.35    109.75 o 
   1   3   3      313.16      359.09     12.67 o 
   2   3   3     1558.64     1864.62     41.64 o 
   3   3   3       44.02       64.49     13.57 o 
   4   3   3     1800.37     1815.84     40.97 o 
   5   3   3     1395.76     1343.64     29.27 o 
   6   3   3     6760.26     6611.16     91.13 o 
   7   3   3       28.74       38.66     22.17 o 
   8   3   3     1347.86     1394.38     48.31 o 
   9   3   3       40.49       68.38     19.63 o 
  10   3   3       45.10      147.66     46.71 o 
  11   3   3      110.43      200.97     28.40 o 
  12   3   3       41.72       90.23     49.78 o 
  13   3   3      134.13      230.02    102.02 o 
  14   3   3     1162.49     1019.93     94.32 o 
 -14   4   3       37.68       97.78     75.28 o 
 -13   4   3        8.15       77.20     17.04 o 
 -12   4   3       40.22       72.49     17.78 o 
 -11   4   3      467.75      458.63     39.26 o 
 -10   4   3      993.49     1024.07     49.15 o 
  -9   4   3      156.88      131.83     16.30 o 
  -8   4   3    13783.99    13386.33    192.72 o 
  -7   4   3       19.84       68.98     30.83 o 
  -6   4   3    17767.40    17341.85    294.00 o 
  -5   4   3      138.21      182.21     18.24 o 
  -4   4   3     4909.24     4736.99     71.19 o 
  -3   4   3        5.67       -8.91      8.91 o 
  -2   4   3     6642.84     6647.66     97.10 o 
  -1   4   3      367.77      364.28     41.72 o 
   0   4   3     3171.10     3289.15     51.86 o 
   1   4   3      257.48      223.11     16.54 o 
   2   4   3     1247.40     1288.53     21.82 o 
   3   4   3        4.53       13.35     10.89 o 
   4   4   3    15984.40    15317.02    310.01 o 
   5   4   3        5.99       21.63     16.18 o 
   6   4   3     8449.72     8481.41    266.82 o 
   7   4   3       54.81       74.82     16.58 o 
   8   4   3     8776.70     8805.23    295.26 o 
   9   4   3      703.15      495.68     58.98 o 
  10   4   3      829.15      767.75     31.95 o 
  11   4   3       33.32        7.91     27.96 o 
  12   4   3      274.59      434.40     39.06 o 
  13   4   3      186.47      172.40     58.84 o 
 -14   5   3      209.29       20.52     44.93 o 
 -13   5   3      183.43      341.54     62.66 o 
 -12   5   3      628.34      542.10     33.31 o 
 -11   5   3       86.35       98.91     31.13 o 
 -10   5   3       15.11       11.30     27.86 o 
  -9   5   3      256.62      267.62     32.06 o 
  -8   5   3     1099.35     1056.11     40.89 o 
  -7   5   3       80.52      144.28     18.45 o 
  -6   5   3     1302.05     1260.98     62.72 o 
  -5   5   3       17.72       26.26     26.68 o 
  -4   5   3      572.97      602.34     43.95 o 
  -3   5   3        3.58       10.11     10.88 o 
  -2   5   3       24.86       14.09     12.00 o 
  -1   5   3      107.15       87.69     14.80 o 
   0   5   3     1660.33     1602.73     31.09 o 
   1   5   3      528.83      572.87     12.52 o 
   2   5   3     2365.81     2228.37     48.41 o 
   3   5   3      137.60      136.28     25.49 o 
   4   5   3      819.94      870.00     59.60 o 
   5   5   3       35.83       25.58     26.09 o 
   6   5   3      104.33      112.20     17.20 o 
   7   5   3      330.81      223.95     26.27 o 
   8   5   3     1565.45     1586.56     95.05 o 
   9   5   3        4.56       59.42     28.28 o 
  10   5   3      362.78      313.35     46.96 o 
  11   5   3      704.20      526.51     61.50 o 
  12   5   3       36.46       46.43     23.26 o 
  13   5   3      377.25      339.90    115.09 o 
 -13   6   3     1273.58     1167.37    116.67 o 
 -12   6   3      742.61      612.68     65.94 o 
 -11   6   3     3469.16     3444.54     90.39 o 
 -10   6   3     2093.14     1901.36    126.40 o 
  -9   6   3      151.55      188.27     22.98 o 
  -8   6   3      590.66      692.21     56.24 o 
  -7   6   3     3078.29     3014.96     95.72 o 
  -6   6   3       49.35      110.53     14.81 o 
  -5   6   3      477.65      480.87     52.81 o 
  -4   6   3     2574.82     2563.00     57.62 o 
  -3   6   3     5722.53     5783.90     87.71 o 
  -2   6   3      718.87      775.91     23.85 o 
  -1   6   3    12070.72    11940.44    166.68 o 
   0   6   3    10562.92    10507.19    142.22 o 
   1   6   3    11211.08    11163.47    139.53 o 
   2   6   3     6566.07     6482.90    106.83 o 
   3   6   3      588.67      611.22     27.65 o 
   4   6   3      243.09      282.33     38.57 o 
   5   6   3      164.46      176.67     28.27 o 
   6   6   3        3.35       -3.63     47.77 o 
   7   6   3      224.03      290.91     27.78 o 
   8   6   3        3.10       70.63     29.70 o 
   9   6   3       71.16      127.66     31.47 o 
  10   6   3      842.06     1004.54     82.90 o 
  11   6   3     2060.23     2154.46     99.61 o 
  12   6   3     1363.21     1613.48     91.68 o 
 -12   7   3        5.49       26.64     26.85 o 
 -11   7   3      341.18      268.02     32.72 o 
 -10   7   3       26.78       73.86     49.27 o 
  -9   7   3       75.08       75.00     32.94 o 
  -8   7   3        1.48       34.61     17.74 o 
  -7   7   3       42.80       44.14     26.98 o 
  -6   7   3      244.26      289.42     22.48 o 
  -5   7   3      143.55      164.08     28.76 o 
  -4   7   3      374.49      264.38     23.23 o 
  -3   7   3       96.94      100.18     14.96 o 
  -2   7   3       27.43       57.30     14.97 o 
  -1   7   3     1258.59     1323.15     55.47 o 
   0   7   3       68.86       62.11     29.12 o 
   1   7   3        5.62       19.75      9.05 o 
   2   7   3       20.59       40.42     15.98 o 
   3   7   3       49.52       93.80     22.83 o 
   4   7   3      227.53      208.89     24.02 o 
   5   7   3      269.88      336.63     26.95 o 
   6   7   3      102.22      122.24     22.80 o 
   7   7   3     1289.88     1280.64     90.57 o 
   8   7   3       52.71      102.25     37.09 o 
   9   7   3      434.24      550.42     37.86 o 
  10   7   3       51.32       21.46     24.11 o 
  11   7   3       41.09       55.35     34.48 o 
 -11   8   3      116.36      108.01     33.47 o 
 -10   8   3      166.49      197.13     34.58 o 
  -9   8   3     1750.68     1587.59    155.69 o 
  -8   8   3       56.91       92.97     31.86 o 
  -7   8   3     7677.23     7946.95    288.02 o 
  -6   8   3      402.73      487.66     44.71 o 
  -5   8   3     3102.02     3128.12    178.36 o 
  -4   8   3       25.76       58.53     17.74 o 
  -3   8   3     1833.00     1919.10     67.59 o 
  -2   8   3        0.25      -16.42     24.31 o 
  -1   8   3       26.37       -7.39     20.37 o 
   0   8   3       24.73       10.40     17.03 o 
   1   8   3       10.65       27.07     26.98 o 
   2   8   3       71.99      116.39     51.46 o 
   3   8   3     1749.00     1787.94     60.55 o 
   4   8   3        4.00      263.92     57.11 o 
   5   8   3     1874.71     1971.71     63.45 o 
   6   8   3       74.43      132.89     64.34 o 
   7   8   3     6463.46     6822.09    148.84 o 
   8   8   3       55.39       77.47     65.58 o 
   9   8   3     3810.70     4031.96    137.03 o 
  10   8   3       34.35      127.77    109.90 o 
  -9   9   3        7.75       86.12     59.05 o 
  -8   9   3        1.08       19.04     51.92 o 
  -7   9   3        0.48       53.55     53.05 o 
  -6   9   3      117.53       82.20     25.73 o 
  -5   9   3      160.64       58.56     24.46 o 
  -4   9   3       32.47       80.23     22.63 o 
  -3   9   3      351.22      383.68     61.47 o 
  -2   9   3       34.68        4.82     34.97 o 
  -1   9   3      489.01      500.04     41.70 o 
   0   9   3      355.39      327.96     21.93 o 
   1   9   3       68.32       89.37     39.22 o 
   2   9   3      117.08      120.29     41.22 o 
   3   9   3      236.55      208.72     42.41 o 
   4   9   3       49.26        4.98     23.34 o 
   5   9   3      449.40      365.07     57.08 o 
   6   9   3      781.14      707.32     56.33 o 
   7   9   3     1175.76     1044.26     52.80 o 
   8   9   3      137.25      229.04     57.38 o 
  -6  10   3       14.95       34.61     48.46 o 
  -5  10   3      106.95      163.04     48.46 o 
  -4  10   3      988.32      678.42     86.53 o 
  -3  10   3      199.91      236.26     40.33 o 
  -2  10   3     1059.90     1050.50     80.77 o 
  -1  10   3      954.68     1007.62     75.56 o 
   0  10   3     4235.73     5128.02    505.35 o 
   1  10   3     2611.27     2272.71    115.77 o 
   2  10   3     2266.47     2073.30    119.15 o 
   3  10   3       11.84        4.77     46.19 o 
   4  10   3      168.83       74.76     59.48 o 
   5  10   3      149.29      270.57     98.45 o 
 -16   0   4      727.97      713.03     93.46 o 
 -14   0   4     1632.54     1881.41    347.00 o 
 -12   0   4      105.28       65.76     48.46 o 
 -10   0   4     1826.43     1791.43    112.94 o 
  -8   0   4    15827.89    15732.41    263.76 o 
  -6   0   4    24907.79    24746.43    405.80 o 
  -4   0   4    10946.47    10003.42    392.68 o 
  -2   0   4    56722.68    58221.14    810.71 o 
   2   0   4        0.53        0.98     14.98 o 
   4   0   4      266.45      361.82     14.08 o 
   6   0   4     7535.47     7555.75    205.41 o 
   8   0   4    15456.75    16066.84    323.69 o 
  10   0   4     6000.42     5892.52    149.34 o 
  12   0   4     3007.53     2733.77    199.22 o 
  14   0   4       98.11      344.12     52.74 o 
 -16   1   4       13.47      -36.92    112.49 o 
 -15   1   4      127.59      204.48     46.97 o 
 -14   1   4      578.76      596.06     86.14 o 
 -13   1   4       15.79       69.89     46.77 o 
 -12   1   4      433.02      430.88     70.93 o 
 -11   1   4      147.44      107.97     17.70 o 
 -10   1   4       23.04       43.66     43.48 o 
  -9   1   4      137.46      173.42     27.31 o 
  -8   1   4     1236.73     1290.07     48.57 o 
  -7   1   4       12.15       17.90     13.16 o 
  -6   1   4     1837.56     1837.42     28.32 o 
  -5   1   4     1487.39     1349.79     36.47 o 
  -4   1   4        4.80       65.79     14.23 o 
  -3   1   4       90.11      118.82     15.81 o 
  -2   1   4     3666.02     3617.56     46.93 o 
  -1   1   4     2660.06     2773.59     49.88 o 
   0   1   4     1381.50     1424.71     25.15 o 
   1   1   4       37.88       70.87     14.52 o 
   2   1   4     2148.12     2409.05     31.61 o 
   3   1   4       80.11      140.17      9.72 o 
   4   1   4     7805.05     7414.47     92.28 o 
   5   1   4      952.72      831.31     30.01 o 
   6   1   4      204.63      207.63     14.19 o 
   7   1   4       28.98       41.39     21.00 o 
   8   1   4      891.40      930.20     58.95 o 
   9   1   4       40.95       35.66     17.06 o 
  10   1   4     1129.60     1040.15     50.31 o 
  11   1   4      116.84      167.58     33.43 o 
  12   1   4      144.40      165.41     30.56 o 
  13   1   4        0.03       39.81     32.47 o 
  14   1   4      379.73      392.67     75.42 o 
 -15   2   4      472.90      517.18     86.43 o 
 -14   2   4     1090.84      974.45     49.51 o 
 -13   2   4      878.12      789.82    134.89 o 
 -12   2   4     3412.85     3633.78    122.47 o 
 -11   2   4     9041.05     9488.79    252.26 o 
 -10   2   4     5819.80     5919.10     95.59 o 
  -9   2   4     3530.03     3507.91     74.84 o 
  -8   2   4      320.53      424.05     25.15 o 
  -7   2   4      546.87      508.85     28.76 o 
  -6   2   4       16.78       36.46     10.47 o 
  -5   2   4      170.27      215.08     13.65 o 
  -4   2   4      612.34      844.26     33.69 o 
  -3   2   4     2011.30     2119.47     31.70 o 
  -2   2   4     6155.58     6210.69     92.85 o 
  -1   2   4     3996.47     3579.39     40.19 o 
   0   2   4    11216.97    10620.84    136.66 o 
   1   2   4     1578.28     1267.81     48.24 o 
   2   2   4     1031.97      833.41     26.59 o 
   3   2   4    12791.00    12262.03    162.96 o 
   4   2   4    12860.74    12723.93    151.93 o 
   5   2   4    11578.29    11318.35    160.67 o 
   6   2   4     3577.32     3627.70     57.72 o 
   7   2   4      193.91      210.25     25.15 o 
   8   2   4        7.31       27.29     20.37 o 
   9   2   4       16.98       47.94     37.43 o 
  10   2   4      199.09      143.67     48.80 o 
  11   2   4      707.87      693.78     30.86 o 
  12   2   4       48.74      127.51     26.88 o 
  13   2   4       26.58      -32.60     32.60 o 
  14   2   4     1063.31      980.14     78.05 o 
 -15   3   4        9.69       14.04     35.22 o 
 -14   3   4      228.77      271.03     61.76 o 
 -13   3   4        9.04      -18.00     35.99 o 
 -12   3   4       40.38       79.13     40.95 o 
 -11   3   4       39.70      128.71     35.26 o 
 -10   3   4        0.96       -2.77     12.62 o 
  -9   3   4       68.01       54.70     12.26 o 
  -8   3   4       15.98        2.97     13.40 o 
  -7   3   4      840.67      914.76     37.10 o 
  -6   3   4      118.27      120.02     17.09 o 
  -5   3   4      519.84      528.15     17.65 o 
  -4   3   4       21.38       18.17     13.88 o 
  -3   3   4       11.96       61.02     19.51 o 
  -2   3   4      320.65      305.91     17.41 o 
  -1   3   4     3134.58     3357.70     62.36 o 
   0   3   4      962.34     1036.74     40.48 o 
   1   3   4      116.51      116.03      5.89 o 
   2   3   4     1693.19     1726.00     43.86 o 
   3   3   4     6921.24     6823.61     98.49 o 
   4   3   4     2671.09     2662.42     58.53 o 
   5   3   4     1534.84     1508.41     43.99 o 
   6   3   4       70.49       86.78      9.23 o 
   7   3   4      764.05      765.52     39.13 o 
   8   3   4        4.28       58.43     20.03 o 
   9   3   4      173.39      161.33     58.31 o 
  10   3   4        4.05       17.74     24.35 o 
  11   3   4     3835.73     3572.14    159.57 o 
  12   3   4       46.94        8.48     33.42 o 
  13   3   4       47.14       57.61     39.33 o 
  14   3   4      433.11      609.20    121.15 o 
 -15   4   4      358.68      417.22    101.24 o 
 -14   4   4       52.60        6.42     40.27 o 
 -13   4   4      987.67      790.84     56.70 o 
 -12   4   4       75.46      125.27     37.21 o 
 -11   4   4      792.59      766.54     44.82 o 
 -10   4   4      130.62      132.94     35.34 o 
  -9   4   4      468.91      601.14     34.96 o 
  -8   4   4      428.27      427.08     32.12 o 
  -7   4   4     8687.14     8297.34    222.16 o 
  -6   4   4      197.25      158.92     17.04 o 
  -5   4   4    13567.15    13450.89    203.98 o 
  -4   4   4      624.06      563.05     28.32 o 
  -3   4   4    16667.21    16842.21    231.51 o 
  -2   4   4      497.39      502.16     33.84 o 
  -1   4   4     3953.67     4009.37     65.30 o 
   0   4   4      801.67      833.42     29.43 o 
   1   4   4     2490.66     2769.42     57.67 o 
   2   4   4      288.75      248.22     18.59 o 
   3   4   4      769.48      749.59     29.49 o 
   4   4   4      684.84      694.61     31.45 o 
   5   4   4       22.16       -0.91     10.65 o 
   6   4   4      310.03      261.03     16.38 o 
   7   4   4     7472.76     7420.40    122.86 o 
   8   4   4       83.31       51.41     15.63 o 
   9   4   4     8269.77     8293.21    303.77 o 
  10   4   4      111.64      192.19     24.30 o 
  11   4   4     2157.97     2030.67    113.99 o 
  12   4   4      102.35      -27.81     27.81 o 
  13   4   4     1980.42     1762.17    135.52 o 
 -14   5   4       40.23       62.03     43.18 o 
 -13   5   4      119.48       46.00     43.71 o 
 -12   5   4       28.96       31.54     36.65 o 
 -11   5   4      224.14      304.76     22.25 o 
 -10   5   4       40.52       71.21     14.21 o 
  -9   5   4     1420.49     1224.93     61.14 o 
  -8   5   4      151.06      165.45     36.12 o 
  -7   5   4     1420.06     1469.05     45.72 o 
  -6   5   4      211.42      170.66     25.20 o 
  -5   5   4        5.60       29.06     33.72 o 
  -4   5   4      267.22      325.05     23.57 o 
  -3   5   4     1951.40     1781.79     41.40 o 
  -2   5   4      136.22      133.35     12.38 o 
  -1   5   4      174.89      181.68     17.56 o 
   0   5   4      745.46      789.42     17.35 o 
   1   5   4        1.61       15.23     11.98 o 
   2   5   4       18.21       42.32     16.76 o 
   3   5   4      211.33      252.13     31.73 o 
   4   5   4       41.65       48.30     14.47 o 
   5   5   4      388.49      379.95     20.50 o 
   6   5   4      141.04      150.11     51.96 o 
   7   5   4      283.19      380.77     48.46 o 
   8   5   4        1.38       12.86     27.23 o 
   9   5   4       86.95       59.61     29.96 o 
  10   5   4       12.04       -7.43     28.60 o 
  11   5   4     1345.12     1518.36     82.05 o 
  12   5   4       45.05       41.99     67.61 o 
  13   5   4        8.78       91.72     67.50 o 
 -13   6   4      232.69      288.20     32.97 o 
 -12   6   4     3390.59     3178.79    139.10 o 
 -11   6   4     4894.39     5348.24    110.20 o 
 -10   6   4     5134.61     5617.79    147.65 o 
  -9   6   4     1885.28     1811.31     57.84 o 
  -8   6   4      121.79      129.11     31.60 o 
  -7   6   4      381.69      406.37     49.64 o 
  -6   6   4       65.76      131.76     15.73 o 
  -5   6   4       16.60       -5.99     19.23 o 
  -4   6   4      146.15      131.11     12.60 o 
  -3   6   4        0.47        2.82      7.65 o 
  -2   6   4      293.15      247.78     19.40 o 
  -1   6   4     4785.20     4792.17     75.35 o 
   0   6   4     9651.37     9797.35    153.51 o 
   1   6   4     6798.42     6578.30    114.58 o 
   2   6   4    10355.35    10288.91    254.66 o 
   3   6   4      683.10      723.12     45.97 o 
   4   6   4     5606.90     5567.53    109.78 o 
   5   6   4     2189.63     2099.90    111.92 o 
   6   6   4      378.13      419.93     76.83 o 
   7   6   4      177.84      196.07     58.62 o 
   8   6   4       18.89      116.94     23.88 o 
   9   6   4        3.69       26.33     24.69 o 
  10   6   4       80.79      124.83     77.19 o 
  11   6   4       87.26      191.76     66.00 o 
  12   6   4      203.43       57.82     36.95 o 
 -12   7   4      182.90      182.70     46.71 o 
 -11   7   4       16.12       79.94     49.96 o 
 -10   7   4      147.60      104.42     47.88 o 
  -9   7   4      134.56      145.25     25.21 o 
  -8   7   4      198.94      303.67     63.58 o 
  -7   7   4      517.64      604.85     60.45 o 
  -6   7   4      762.10      780.03     38.64 o 
  -5   7   4      429.52      527.84     30.65 o 
  -4   7   4      295.18      319.45     59.39 o 
  -3   7   4      302.75      237.92     31.47 o 
  -2   7   4       25.71       44.00     21.80 o 
  -1   7   4       48.22       55.08     28.98 o 
   0   7   4       17.03       24.48     22.30 o 
   1   7   4      192.09      260.95     22.65 o 
   2   7   4      134.98      145.38     25.54 o 
   3   7   4      878.37      926.54     31.89 o 
   4   7   4     1185.62     1309.75    114.71 o 
   5   7   4      153.02      171.67     95.94 o 
   6   7   4      365.81      148.05     59.71 o 
   7   7   4        9.97       41.07     25.66 o 
   8   7   4        8.63       76.86     25.05 o 
   9   7   4        0.71      -24.98     45.51 o 
  10   7   4      461.01      278.17     36.82 o 
  11   7   4       45.40       84.58    108.17 o 
 -11   8   4        0.77      123.77     40.16 o 
 -10   8   4       14.58       34.91     28.45 o 
  -9   8   4        1.74      -51.92     51.92 o 
  -8   8   4     2117.00     1898.71    179.85 o 
  -7   8   4       38.42       98.18     23.04 o 
  -6   8   4     3560.62     3403.85    198.49 o 
  -5   8   4      371.89      450.01     49.47 o 
  -4   8   4     6561.02     6287.95    200.94 o 
  -3   8   4      210.51      194.06     25.64 o 
  -2   8   4     4364.14     4328.12     97.81 o 
  -1   8   4      281.01      330.46     35.25 o 
   0   8   4       74.17       61.70     18.19 o 
   1   8   4       39.17       14.64     13.80 o 
   2   8   4      587.98      690.51     94.22 o 
   3   8   4       52.28       42.88     31.50 o 
   4   8   4       23.02       26.78     20.47 o 
   5   8   4       37.54      -22.60     22.83 o 
   6   8   4     1539.74     1604.46    145.59 o 
   7   8   4        6.77       78.94     36.41 o 
   8   8   4     4677.37     4788.44    177.10 o 
   9   8   4       85.59       61.88     39.26 o 
  -9   9   4       32.75      -57.11     57.11 o 
  -8   9   4      174.75      211.35     46.55 o 
  -7   9   4       13.20      107.05     74.71 o 
  -6   9   4      197.68      154.34     70.96 o 
  -5   9   4       85.51       82.69     35.17 o 
  -4   9   4      698.46      638.74     58.30 o 
  -3   9   4       29.18       93.25     42.66 o 
  -2   9   4      325.46      310.62     32.96 o 
  -1   9   4       10.68       34.81     19.84 o 
   0   9   4      293.23      358.43     23.89 o 
   1   9   4      564.02      608.37     62.63 o 
   2   9   4      564.60      530.18     71.82 o 
   3   9   4      154.59      165.61     43.93 o 
   4   9   4     1539.04     1555.24    133.94 o 
   5   9   4        2.83      107.84     26.79 o 
   6   9   4      491.83      578.79     41.94 o 
   7   9   4       22.02      115.28     96.92 o 
  -6  10   4      173.81       55.11     51.05 o 
  -5  10   4        7.76      -50.19     50.19 o 
  -4  10   4       10.08      -43.27     55.38 o 
  -3  10   4       36.72       36.10     20.93 o 
  -2  10   4        6.86       -9.70     35.33 o 
  -1  10   4      646.16      567.08    104.29 o 
   0  10   4     1257.16     1595.66    145.37 o 
   1  10   4     2754.60     2732.80    124.80 o 
   2  10   4      840.29      747.81     68.16 o 
   3  10   4     2773.34     2623.29    138.60 o 
   4  10   4      536.43      743.68    102.68 o 
   5  10   4     1733.41     1997.54     87.95 o 
 -15   0   5     4520.85     4537.98    354.78 o 
 -13   0   5     4476.11     4139.10    156.62 o 
 -11   0   5      946.58      944.88     61.36 o 
  -9   0   5      141.67      173.87     23.71 o 
  -7   0   5       54.68       97.77     18.56 o 
  -5   0   5    16326.21    16753.41    391.14 o 
  -3   0   5    61000.42    60367.73    956.37 o 
  -1   0   5    25228.18    24994.70    401.51 o 
   1   0   5     4299.10     4331.92     89.49 o 
   3   0   5     1295.27     1433.70     42.67 o 
   5   0   5     1915.42     2152.94     67.70 o 
   7   0   5     2951.22     2965.40     71.94 o 
   9   0   5     8684.09     9209.02    292.94 o 
  11   0   5     5777.02     5593.90    222.21 o 
  13   0   5     2161.27     1984.79    209.41 o 
 -16   1   5       13.36      122.39     52.78 o 
 -15   1   5       81.71      137.92     33.58 o 
 -14   1   5        4.25      -23.98     42.47 o 
 -13   1   5      265.18      353.05     78.19 o 
 -12   1   5        5.69      -45.43     45.43 o 
 -11   1   5     1246.67     1205.25     48.36 o 
 -10   1   5      254.36      354.53     46.46 o 
  -9   1   5      949.27      900.24     38.14 o 
  -8   1   5       81.00      100.99     10.84 o 
  -7   1   5     5320.09     5129.11     76.72 o 
  -6   1   5     1144.14     1077.46     50.63 o 
  -5   1   5      504.12      461.31     19.35 o 
  -4   1   5      112.33      153.13      8.73 o 
  -3   1   5     1518.79     1483.33     21.18 o 
  -2   1   5        6.42       11.47      5.87 o 
  -1   1   5     5586.18     5647.50     81.87 o 
   0   1   5     3632.72     3832.15     65.58 o 
   1   1   5      269.06      355.24     12.52 o 
   2   1   5       97.82       79.48      6.05 o 
   3   1   5     2942.04     3157.54     40.56 o 
   4   1   5     1701.53     1623.69     34.23 o 
   5   1   5        7.60       -0.39      7.29 o 
   6   1   5      557.15      451.47     16.69 o 
   7   1   5       22.46       60.41     17.13 o 
   8   1   5      720.19      715.73     23.25 o 
   9   1   5      525.32      506.01     43.99 o 
  10   1   5       36.23       90.02     45.17 o 
  11   1   5     2574.01     2923.01     89.13 o 
  12   1   5      172.32      163.68     24.74 o 
  13   1   5      473.27      539.55     82.68 o 
  14   1   5        2.69      175.98     96.96 o 
 -15   2   5       14.85      -38.97     38.97 o 
 -14   2   5       37.43       89.09     24.76 o 
 -13   2   5      188.04      303.93     30.39 o 
 -12   2   5      636.49      669.07     50.59 o 
 -11   2   5     3593.75     3423.10     80.05 o 
 -10   2   5     6167.83     6048.83    101.73 o 
  -9   2   5     3754.64     3815.33     79.09 o 
  -8   2   5    11843.08    11806.34    158.93 o 
  -7   2   5     8529.24     8423.46    122.45 o 
  -6   2   5     8105.90     8059.11    111.62 o 
  -5   2   5     1625.46     1484.06     28.79 o 
  -4   2   5       58.85      100.15     14.91 o 
  -3   2   5       59.71      111.16     12.22 o 
  -2   2   5       37.29       88.41     11.45 o 
  -1   2   5        7.79        7.76      8.42 o 
   0   2   5      865.98      735.53     14.72 o 
   1   2   5       23.24       32.51     11.04 o 
   2   2   5      755.85      634.77     23.06 o 
   3   2   5    16570.17    16426.00    239.84 o 
   4   2   5    27112.93    27196.76    314.88 o 
   5   2   5    18867.13    18893.12    233.93 o 
   6   2   5     3657.84     3627.07     54.72 o 
   7   2   5      222.60      276.93     11.45 o 
   8   2   5      568.29      542.73     40.12 o 
   9   2   5      392.64      352.87     26.67 o 
  10   2   5      684.88      626.27     38.27 o 
  11   2   5       20.90       56.08     16.89 o 
  12   2   5       11.20      -16.19     44.96 o 
  13   2   5        5.38      -44.27     55.17 o 
  14   2   5      417.52      366.02    176.53 o 
 -15   3   5       19.14      162.29     34.99 o 
 -14   3   5       73.77      -11.09     21.56 o 
 -13   3   5       60.32      178.28     42.22 o 
 -12   3   5      577.44      573.42     49.39 o 
 -11   3   5      187.03      191.39     35.75 o 
 -10   3   5        5.02       36.64     18.15 o 
  -9   3   5        9.68       29.33     14.84 o 
  -8   3   5     1579.59     1539.65     67.39 o 
  -7   3   5      786.55      711.68     28.82 o 
  -6   3   5      995.49     1038.64     46.75 o 
  -5   3   5       67.00       71.78     24.07 o 
  -4   3   5       94.72      107.58      9.37 o 
  -3   3   5        9.60        4.18     10.98 o 
  -2   3   5      984.68     1097.45     30.61 o 
  -1   3   5     1873.03     2027.11     37.32 o 
   0   3   5    17092.01    18106.56    233.94 o 
   1   3   5      143.24       97.12     21.98 o 
   2   3   5     3084.84     3391.66     93.76 o 
   3   3   5     3343.14     3294.38     71.79 o 
   4   3   5     3191.33     3231.42     52.26 o 
   5   3   5        6.01        4.64     12.55 o 
   6   3   5       12.90       28.68     14.90 o 
   7   3   5      131.81      106.86     14.12 o 
   8   3   5     1831.13     1840.45     86.26 o 
   9   3   5      443.17      572.57     70.19 o 
  10   3   5     1372.25     1621.09    122.66 o 
  11   3   5      115.54      211.30     39.97 o 
  12   3   5     1650.53     1483.71     59.40 o 
  13   3   5       15.39       15.18     27.08 o 
 -15   4   5       26.91      -14.24     31.54 o 
 -14   4   5     4538.85     3938.42    159.87 o 
 -13   4   5      131.83      177.85     23.35 o 
 -12   4   5      412.56      345.26     54.82 o 
 -11   4   5      123.76      174.37     17.64 o 
 -10   4   5       69.86      136.55     27.24 o 
  -9   4   5      226.50      225.28     27.24 o 
  -8   4   5      177.63      193.43     16.38 o 
  -7   4   5      404.33      401.16     35.37 o 
  -6   4   5      386.99      378.91     15.95 o 
  -5   4   5     1091.84     1007.96     27.21 o 
  -4   4   5    13968.72    13940.59    208.13 o 
  -3   4   5      845.43      795.51     38.57 o 
  -2   4   5    19429.62    19384.09    259.13 o 
  -1   4   5      261.15      263.96     12.36 o 
   0   4   5    17201.09    17787.62    240.58 o 
   1   4   5      216.26      243.56     14.52 o 
   2   4   5     9034.16     9486.81    137.55 o 
   3   4   5       29.21       35.20     11.74 o 
   4   4   5     4076.35     4036.44     70.42 o 
   5   4   5       24.56       70.28     24.22 o 
   6   4   5      710.39      709.21     30.83 o 
   7   4   5      195.34      163.25     17.50 o 
   8   4   5     4242.21     4293.26     94.45 o 
   9   4   5      230.74      327.10     46.39 o 
  10   4   5     2165.28     2060.08     97.10 o 
  11   4   5      264.53      427.11     37.64 o 
  12   4   5     4537.15     4341.29    253.94 o 
  13   4   5        5.77      121.42     45.31 o 
 -14   5   5       98.65      161.02     35.22 o 
 -13   5   5       34.86      107.34     55.46 o 
 -12   5   5        9.66      -15.61     15.61 o 
 -11   5   5      242.99      210.77     20.55 o 
 -10   5   5      515.06      530.64     38.14 o 
  -9   5   5      252.68      278.69     41.39 o 
  -8   5   5      700.84      736.31     27.69 o 
  -7   5   5       91.27      170.34     22.25 o 
  -6   5   5      551.91      505.72     24.73 o 
  -5   5   5       40.37       49.22     24.82 o 
  -4   5   5      538.55      466.69     30.34 o 
  -3   5   5       92.41      131.86     14.40 o 
  -2   5   5      223.93      214.25     14.35 o 
  -1   5   5       49.32       69.22      7.57 o 
   0   5   5     4282.81     4432.01    106.13 o 
   1   5   5       24.33       54.19     22.97 o 
   2   5   5      223.98      193.63     13.31 o 
   3   5   5      119.59      109.13     28.07 o 
   4   5   5     2587.92     2544.07     50.66 o 
   5   5   5     1198.04     1215.16     36.49 o 
   6   5   5       32.57       56.00     23.05 o 
   7   5   5       15.07       37.39     17.72 o 
   8   5   5       60.73       92.32     28.82 o 
   9   5   5       14.33       40.01     26.42 o 
  10   5   5      341.60      507.77     39.72 o 
  11   5   5      274.72      142.85     29.98 o 
  12   5   5      410.88      358.26     50.18 o 
 -13   6   5        4.51       23.18     39.82 o 
 -12   6   5     1905.81     1668.77    149.88 o 
 -11   6   5     4297.65     4476.29    224.07 o 
 -10   6   5     3257.99     3390.32    121.15 o 
  -9   6   5     4314.99     4529.27     87.86 o 
  -8   6   5      565.96      536.71     45.46 o 
  -7   6   5     6072.30     5949.35    159.85 o 
  -6   6   5     2565.61     2595.44     53.66 o 
  -5   6   5      204.47      204.37     29.75 o 
  -4   6   5        3.85       11.15     18.26 o 
  -3   6   5      945.77      902.02     59.67 o 
  -2   6   5      173.39      194.80     29.15 o 
  -1   6   5      235.40      234.00     25.85 o 
   0   6   5      550.35      380.49     23.23 o 
   1   6   5     2873.51     2785.18    117.46 o 
   2   6   5     2146.54     2260.90     95.81 o 
   3   6   5     3798.91     3929.86    104.14 o 
   4   6   5     8283.76     8242.01    138.39 o 
   5   6   5     8063.50     8595.91    414.66 o 
   6   6   5     1434.66     1309.41     60.20 o 
   7   6   5     2143.61     2012.43     62.21 o 
   8   6   5        2.67       67.53     24.35 o 
   9   6   5       82.05      174.06     59.79 o 
  10   6   5      300.17      415.13     95.81 o 
  11   6   5        0.71        4.30     33.66 o 
 -12   7   5       45.67       48.11     45.21 o 
 -11   7   5       51.60       94.77     33.72 o 
 -10   7   5      177.89      176.15     54.03 o 
  -9   7   5        4.97      -11.06     25.72 o 
  -8   7   5      305.51      329.84     34.20 o 
  -7   7   5      284.38      320.18     56.70 o 
  -6   7   5       29.08       95.26     35.47 o 
  -5   7   5      244.27      228.99     19.98 o 
  -4   7   5        1.50      -21.55     23.98 o 
  -3   7   5      170.28      244.76     30.71 o 
  -2   7   5       18.26       -8.79     18.33 o 
  -1   7   5      292.92      304.57     30.63 o 
   0   7   5       47.94       95.24     17.68 o 
   1   7   5      800.03      809.82     53.27 o 
   2   7   5      166.71      186.19     13.47 o 
   3   7   5      728.52      816.54     41.37 o 
   4   7   5      199.39      202.41     57.13 o 
   5   7   5      272.53      370.30     63.21 o 
   6   7   5      169.78      215.03     34.57 o 
   7   7   5       61.50      117.31     48.63 o 
   8   7   5       97.28      145.62    101.63 o 
   9   7   5      114.32      154.39     76.77 o 
  10   7   5       61.35      102.69     42.15 o 
 -11   8   5       99.82       22.21     42.76 o 
 -10   8   5       63.74      -10.10     69.69 o 
  -9   8   5        5.16      -21.82     21.82 o 
  -8   8   5      448.36      454.22     48.96 o 
  -7   8   5      101.58      120.77     44.36 o 
  -6   8   5        0.71      -18.13     24.67 o 
  -5   8   5     3056.02     3163.71    130.39 o 
  -4   8   5      225.36      275.92     66.45 o 
  -3   8   5     8111.38     8302.96    149.03 o 
  -2   8   5      776.17      795.09     32.81 o 
  -1   8   5     3479.03     3355.55    146.26 o 
   0   8   5       86.35      107.51     27.12 o 
   1   8   5     5891.59     6427.29    140.73 o 
   2   8   5        3.69      -19.78     19.78 o 
   3   8   5       62.63       69.29     51.05 o 
   4   8   5       16.06        7.83     21.59 o 
   5   8   5      564.61      494.57     54.57 o 
   6   8   5       83.71       76.14     43.24 o 
   7   8   5     1550.39     1930.86    162.63 o 
   8   8   5       21.46      -14.14     43.31 o 
   9   8   5      796.31      971.95     74.49 o 
  -9   9   5       46.23      130.59     31.77 o 
  -8   9   5        4.24      -24.75     28.48 o 
  -7   9   5      610.11      592.84     57.17 o 
  -6   9   5       35.72       38.65     69.23 o 
  -5   9   5       19.19      109.03     28.60 o 
  -4   9   5       25.61       -6.14     51.62 o 
  -3   9   5        9.14      -23.11     23.11 o 
  -2   9   5       22.80       29.50     21.97 o 
  -1   9   5     1310.59     1381.42     88.20 o 
   0   9   5      284.46      256.54     27.23 o 
   1   9   5     1019.49     1131.33    276.90 o 
   2   9   5       29.79      -16.99     32.84 o 
   3   9   5     1584.11     1612.40    130.40 o 
   4   9   5      465.09      437.84     32.37 o 
   5   9   5        3.22       -7.38     37.42 o 
   6   9   5      278.85      350.73     78.46 o 
   7   9   5       58.09       52.43     35.37 o 
  -6  10   5     1336.07     1395.56    142.78 o 
  -5  10   5      309.70      474.20     81.34 o 
  -4  10   5      101.78       68.11    101.24 o 
  -3  10   5      134.60      390.01     78.17 o 
  -2  10   5       21.94       50.44     20.34 o 
  -1  10   5      825.96      862.88     48.87 o 
   0  10   5       64.25      131.40     69.38 o 
   1  10   5       13.21       22.60     53.05 o 
   2  10   5      407.05      366.84     45.29 o 
   3  10   5      263.17      297.88     36.76 o 
   4  10   5     3617.77     3585.00    398.05 o 
 -16   0   6     2115.03     2114.86    176.53 o 
 -14   0   6    12587.92    13905.21    928.49 o 
 -12   0   6     5351.19     5626.28    163.37 o 
 -10   0   6     2030.74     2185.85    175.80 o 
  -8   0   6      571.72      555.23     35.72 o 
  -6   0   6    11464.96    12471.04    244.80 o 
  -4   0   6    31218.39    31217.45    585.18 o 
  -2   0   6    68050.38    68851.02   1311.84 o 
   0   0   6    26764.27    25696.93    480.80 o 
   2   0   6    13049.66    12545.08    212.85 o 
   4   0   6       39.86       51.81     20.23 o 
   6   0   6      353.38      275.44     20.41 o 
   8   0   6      490.76      365.80     26.18 o 
  10   0   6     2777.69     2832.78     89.48 o 
  12   0   6     2062.13     2198.54    102.97 o 
  14   0   6     1943.88     1721.59    108.49 o 
 -16   1   6      309.66      275.87    204.22 o 
 -15   1   6      168.91       53.59     38.97 o 
 -14   1   6       98.34      150.78     28.48 o 
 -13   1   6       12.18      112.79     46.38 o 
 -12   1   6     1092.26     1288.56     85.43 o 
 -11   1   6      167.62      234.61     51.15 o 
 -10   1   6     1238.17     1423.01     37.34 o 
  -9   1   6      683.93      698.18     30.34 o 
  -8   1   6     2259.65     2317.41     37.85 o 
  -7   1   6        6.67       -3.08     12.38 o 
  -6   1   6       47.59       82.63     11.69 o 
  -5   1   6      728.94      749.06     15.75 o 
  -4   1   6      259.20      425.21     20.20 o 
  -3   1   6     1531.50     1551.32     26.98 o 
  -2   1   6    11544.05    12435.16    161.04 o 
  -1   1   6      914.08      930.17     30.13 o 
   0   1   6     7230.66     6744.85    104.99 o 
   1   1   6     1247.71     1204.39     22.62 o 
   2   1   6     3700.84     3566.15     59.21 o 
   3   1   6      196.80      137.82      9.33 o 
   4   1   6      257.93      243.03     16.68 o 
   5   1   6        8.42       -1.14      9.35 o 
   6   1   6     1128.78      996.28     32.22 o 
   7   1   6      395.80      428.61     23.22 o 
   8   1   6     1248.13     1211.70     45.91 o 
   9   1   6     1486.64     1402.80     81.27 o 
  10   1   6       30.78       17.12     45.19 o 
  11   1   6      250.29      305.34     34.22 o 
  12   1   6        0.90       -5.84     35.75 o 
  13   1   6       16.81       39.85     68.13 o 
  14   1   6     1066.70      896.66     91.83 o 
 -15   2   6      263.25      242.99     84.20 o 
 -14   2   6       51.27       39.50     48.77 o 
 -13   2   6       55.55       67.80     27.73 o 
 -12   2   6       10.70       -4.07     21.28 o 
 -11   2   6       84.39       89.01     23.65 o 
 -10   2   6      414.29      456.67     23.96 o 
  -9   2   6     1829.31     1838.02     36.24 o 
  -8   2   6     9214.31     9002.62    136.73 o 
  -7   2   6    23154.68    23072.71    355.00 o 
  -6   2   6    15768.65    15556.85    211.52 o 
  -5   2   6     9036.14     9161.04    112.62 o 
  -4   2   6     1175.88     1229.03     19.66 o 
  -3   2   6     3626.47     3615.20     62.42 o 
  -2   2   6     1839.47     1777.15     34.48 o 
  -1   2   6      145.44      159.21     14.96 o 
   0   2   6     1057.42     1055.83     21.52 o 
   1   2   6      102.55       99.60     11.11 o 
   2   2   6       68.90       91.84     11.77 o 
   3   2   6     3813.29     3791.75     70.84 o 
   4   2   6     9906.56    10071.40    137.79 o 
   5   2   6     5990.85     5918.25    113.38 o 
   6   2   6     5563.25     5820.20     88.82 o 
   7   2   6     2301.64     2276.97    101.91 o 
   8   2   6     6112.46     6637.59    120.21 o 
   9   2   6     5561.24     5586.57    201.44 o 
  10   2   6      427.11      381.33     28.67 o 
  11   2   6      235.30      193.21     24.76 o 
  12   2   6      127.72       72.98     28.69 o 
  13   2   6       43.31       23.78     73.44 o 
 -15   3   6       54.30       35.12     36.59 o 
 -14   3   6        7.38       31.09     53.48 o 
 -13   3   6       81.98       52.72     30.38 o 
 -12   3   6      452.33      358.33     19.82 o 
 -11   3   6     2521.89     2446.64     65.48 o 
 -10   3   6      235.60      256.87     25.78 o 
  -9   3   6      338.46      361.60     32.36 o 
  -8   3   6      570.35      462.06     31.69 o 
  -7   3   6      426.88      465.09     15.46 o 
  -6   3   6        2.80        3.78      9.17 o 
  -5   3   6     3002.02     2829.39     54.77 o 
  -4   3   6      687.66      609.21     18.71 o 
  -3   3   6     4818.30     4804.48     60.82 o 
  -2   3   6      508.94      564.19     18.63 o 
  -1   3   6    10595.29    11181.64    133.66 o 
   0   3   6      530.41      551.59     27.34 o 
   1   3   6     8449.96     8386.81    194.90 o 
   2   3   6      136.87      133.52     11.22 o 
   3   3   6       22.02       19.07      5.72 o 
   4   3   6      372.48      353.02     17.58 o 
   5   3   6        6.74       31.60     13.42 o 
   6   3   6      471.51      416.86     17.67 o 
   7   3   6     2912.25     2587.42     90.70 o 
   8   3   6     2281.79     2381.54    124.65 o 
   9   3   6     1052.09     1064.20     65.24 o 
  10   3   6       11.07      121.11     58.73 o 
  11   3   6      418.15      463.50     73.10 o 
  12   3   6       10.20       96.42     50.32 o 
  13   3   6       28.24       73.33     96.01 o 
 -15   4   6     4570.54     4555.07    305.46 o 
 -14   4   6       25.02       22.43     45.23 o 
 -13   4   6     5665.57     5587.53    160.54 o 
 -12   4   6       43.55      183.73     41.79 o 
 -11   4   6     4908.68     4675.25    133.77 o 
 -10   4   6      279.30      302.63     43.29 o 
  -9   4   6     1430.27     1215.40     56.47 o 
  -8   4   6      899.06      949.63     49.15 o 
  -7   4   6     5974.26     5828.66    146.67 o 
  -6   4   6      303.97      314.41     20.37 o 
  -5   4   6      628.67      606.52     30.19 o 
  -4   4   6      923.76      961.14     23.61 o 
  -3   4   6    12428.42    11839.06    163.74 o 
  -2   4   6       17.67       41.52      9.89 o 
  -1   4   6    17208.90    16994.60    212.34 o 
   0   4   6     1352.78     1387.48     52.50 o 
   1   4   6    21837.98    21884.63    324.82 o 
   2   4   6      339.64      347.05     25.01 o 
   3   4   6     4366.02     4235.57    138.52 o 
   4   4   6        3.54       26.64     24.09 o 
   5   4   6      112.50       91.27     12.47 o 
   6   4   6        3.40       34.79     14.96 o 
   7   4   6      401.99      356.45     37.36 o 
   8   4   6      169.20      150.38     51.38 o 
   9   4   6       19.03       73.59     24.32 o 
  10   4   6        8.69       26.92     36.08 o 
  11   4   6     3697.53     3629.66    133.14 o 
  12   4   6       42.67       95.55     41.54 o 
  13   4   6     2166.90     1694.55    107.67 o 
 -14   5   6       39.44       21.31     28.68 o 
 -13   5   6      243.19      204.95     46.46 o 
 -12   5   6        4.92       51.67     25.41 o 
 -11   5   6     1417.17     1378.78     85.01 o 
 -10   5   6      194.11      252.73     24.77 o 
  -9   5   6        6.66       36.29     13.05 o 
  -8   5   6        0.51       -2.12     20.73 o 
  -7   5   6      756.98      804.26     36.47 o 
  -6   5   6      127.90       94.54     20.83 o 
  -5   5   6      271.64      287.81     17.19 o 
  -4   5   6       12.29        4.73     10.60 o 
  -3   5   6     1383.71     1401.48     64.88 o 
  -2   5   6      362.11      255.73     12.00 o 
  -1   5   6       10.40       46.42     11.01 o 
   0   5   6      478.95      510.93     28.12 o 
   1   5   6     2353.41     2403.24    103.85 o 
   2   5   6       24.18       69.84     21.47 o 
   3   5   6      643.82      659.69     32.81 o 
   4   5   6      126.11      171.64     28.47 o 
   5   5   6      620.22      587.18     34.99 o 
   6   5   6      469.40      515.57     24.75 o 
   7   5   6      808.91      873.81     91.88 o 
   8   5   6       90.54       51.07     23.98 o 
   9   5   6     1634.20     1653.48     53.37 o 
  10   5   6       25.33       96.76     77.13 o 
  11   5   6       11.22       30.60     34.54 o 
  12   5   6        4.10       15.86    109.90 o 
 -13   6   6       26.87       29.45     56.71 o 
 -12   6   6        3.69       29.64     30.48 o 
 -11   6   6       57.52       35.88     32.22 o 
 -10   6   6     1492.77     1435.49     46.79 o 
  -9   6   6      592.43      634.94     56.09 o 
  -8   6   6     5467.52     5588.22    114.35 o 
  -7   6   6    11480.74    11196.06    180.03 o 
  -6   6   6    11779.39    11686.96    188.50 o 
  -5   6   6     3221.76     2972.64    121.03 o 
  -4   6   6      518.16      593.28     31.81 o 
  -3   6   6      615.29      598.98     27.99 o 
  -2   6   6        1.26       15.66      9.18 o 
  -1   6   6       34.99       21.63     13.24 o 
   0   6   6       20.25       -9.27     18.98 o 
   1   6   6       35.84       42.37     21.83 o 
   2   6   6       65.32      134.24     24.51 o 
   3   6   6     1444.18     1467.06     37.85 o 
   4   6   6     5560.25     5699.68    133.02 o 
   5   6   6     4744.57     4546.23     94.45 o 
   6   6   6     3716.44     3607.21     82.37 o 
   7   6   6     2610.45     2709.08    147.93 o 
   8   6   6     2153.96     2287.76     71.53 o 
   9   6   6      525.48      487.31     96.10 o 
  10   6   6      527.36      429.96     39.94 o 
  11   6   6       79.30      158.94     46.31 o 
 -12   7   6      132.21      150.35     31.00 o 
 -11   7   6      415.11      234.06     26.98 o 
 -10   7   6      804.76      701.40     32.68 o 
  -9   7   6      227.43      169.69     37.03 o 
  -8   7   6      418.15      270.91     35.27 o 
  -7   7   6       86.10       30.89     33.39 o 
  -6   7   6      186.24      193.30     23.83 o 
  -5   7   6       12.25        9.07     15.76 o 
  -4   7   6      106.58      102.34     26.48 o 
  -3   7   6      854.19      866.04     32.81 o 
  -2   7   6      268.72      255.87     32.05 o 
  -1   7   6        0.96       53.44     15.05 o 
   0   7   6     1761.08     1863.87     42.69 o 
   1   7   6       72.46      100.81     13.61 o 
   2   7   6       48.15       73.82     30.97 o 
   3   7   6       22.51       61.70     22.27 o 
   4   7   6      374.27      493.99     38.11 o 
   5   7   6       43.12       46.86     46.06 o 
   6   7   6      162.60      243.57     33.54 o 
   7   7   6      535.58      585.05    105.26 o 
   8   7   6     1749.01     1706.28     95.54 o 
   9   7   6       63.68      232.91     74.42 o 
  10   7   6       21.05     -100.38    100.38 o 
 -11   8   6       76.38       46.52     31.00 o 
 -10   8   6     1672.62     1744.69    136.20 o 
  -9   8   6        2.54      -23.82     23.82 o 
  -8   8   6      156.67       98.50     25.76 o 
  -7   8   6        6.32       11.68     26.21 o 
  -6   8   6      298.63      333.37    103.84 o 
  -5   8   6        0.57       75.25     41.47 o 
  -4   8   6     1469.54     1213.69     98.43 o 
  -3   8   6      172.63      228.81     31.83 o 
  -2   8   6     1479.87     1472.60     73.36 o 
  -1   8   6      177.10      194.91     32.54 o 
   0   8   6    12325.12    12600.27    220.89 o 
   1   8   6       89.75       98.13     27.23 o 
   2   8   6     8404.27     8537.96    193.13 o 
   3   8   6      813.32      810.93     78.90 o 
   4   8   6       50.67       95.95     26.29 o 
   5   8   6       67.10       78.90     53.65 o 
   6   8   6      138.64      243.91     35.92 o 
   7   8   6        0.65       -4.02     30.73 o 
   8   8   6        5.72       16.85     25.59 o 
  -9   9   6       12.41      -48.72     53.38 o 
  -8   9   6      256.61      207.68     70.96 o 
  -7   9   6       22.08       32.88     58.84 o 
  -6   9   6        3.41        2.90     38.88 o 
  -5   9   6      498.75      453.96     38.47 o 
  -4   9   6      752.15      768.15     79.89 o 
  -3   9   6        1.55      -25.98     25.98 o 
  -2   9   6      124.28      145.82     42.73 o 
  -1   9   6      616.56      495.13     55.92 o 
   0   9   6     1749.86     1893.80     81.29 o 
   1   9   6      101.02      195.95     35.71 o 
   2   9   6      242.15      323.05     54.52 o 
   3   9   6       24.53        8.50     29.00 o 
   4   9   6      677.26      847.55    236.23 o 
   5   9   6      171.97      138.97     43.52 o 
   6   9   6       33.91       26.56     37.26 o 
  -6  10   6     2667.83     2521.28    381.61 o 
  -5  10   6     2202.21     2200.13    466.41 o 
  -4  10   6      126.50      306.89    149.70 o 
  -3  10   6      417.92      156.49     36.17 o 
  -2  10   6       66.69      175.01     35.40 o 
  -1  10   6       14.20       54.37    111.63 o 
   0  10   6      126.08      182.27     80.49 o 
   1  10   6       52.81       39.49     23.84 o 
   2  10   6       11.96        3.64     34.86 o 
   3  10   6       96.67      131.72     37.84 o 
   4  10   6     2093.48     2201.54    220.66 o 
 -15   0   7     2847.51     2841.81    250.08 o 
 -13   0   7     4067.15     4295.30    162.13 o 
 -11   0   7    15395.53    15043.01    862.73 o 
  -9   0   7    14479.33    15643.19    268.71 o 
  -7   0   7     1545.57     1830.75     65.70 o 
  -5   0   7     3332.14     3442.62     69.05 o 
  -3   0   7      299.59      423.15     35.39 o 
  -1   0   7    24626.89    24793.80    466.52 o 
   1   0   7    51038.36    51279.86    940.84 o 
   3   0   7    28732.97    28577.60    423.94 o 
   5   0   7     1671.75     1538.93    125.65 o 
   7   0   7      121.99      205.20     23.66 o 
   9   0   7       78.58       54.24     19.74 o 
  11   0   7     2159.01     1934.17    200.76 o 
  13   0   7     1230.39     1024.48     87.32 o 
 -16   1   7       22.12      -35.20     47.10 o 
 -15   1   7      144.48       98.78     44.00 o 
 -14   1   7      136.20      205.92     38.22 o 
 -13   1   7     1759.64     1665.93    180.10 o 
 -12   1   7       76.93       65.82     42.22 o 
 -11   1   7      951.94     1072.42     50.62 o 
 -10   1   7      610.09      720.91     51.84 o 
  -9   1   7      435.74      390.94     46.32 o 
  -8   1   7      116.28      129.39     18.20 o 
  -7   1   7     2898.23     2890.28     54.86 o 
  -6   1   7      103.11       84.49     13.74 o 
  -5   1   7        7.72        8.13      9.64 o 
  -4   1   7      293.13      240.06     18.40 o 
  -3   1   7     6519.91     6562.61     72.63 o 
  -2   1   7      620.10      633.97     23.75 o 
  -1   1   7     5589.81     5785.52     72.24 o 
   0   1   7      301.24      304.70     28.48 o 
   1   1   7       13.69       14.35     10.58 o 
   2   1   7      405.40      425.34     25.66 o 
   3   1   7     7377.54     7261.79     80.13 o 
   4   1   7     2824.24     2837.41     64.59 o 
   5   1   7     6664.49     6850.42     96.72 o 
   6   1   7       56.60      113.06     18.97 o 
   7   1   7      544.93      603.99     22.21 o 
   8   1   7      680.91      702.55     38.05 o 
   9   1   7     1450.19     1451.45     39.86 o 
  10   1   7     1202.41     1331.98     65.01 o 
  11   1   7     1924.22     2066.78     74.11 o 
  12   1   7      663.54      619.03     53.30 o 
  13   1   7        1.33      110.99    167.01 o 
 -15   2   7       23.73      156.47     78.74 o 
 -14   2   7      341.46      422.75     50.10 o 
 -13   2   7        2.53        0.74     27.97 o 
 -12   2   7      720.22      660.49     33.46 o 
 -11   2   7      237.90      286.87     34.24 o 
 -10   2   7      873.37      879.29     27.76 o 
  -9   2   7      339.27      397.28     23.86 o 
  -8   2   7     3084.87     3050.53     72.71 o 
  -7   2   7     7328.80     7019.76     92.65 o 
  -6   2   7    13500.63    13415.92    153.67 o 
  -5   2   7     9686.83     9621.33    151.21 o 
  -4   2   7    11176.97    11013.92    123.78 o 
  -3   2   7    16049.02    16286.30    171.19 o 
  -2   2   7    21098.33    21352.16    232.14 o 
  -1   2   7      397.09      335.12     20.35 o 
   0   2   7       32.91       44.07      7.71 o 
   1   2   7      382.64      267.04     12.99 o 
   2   2   7       99.48       87.45     12.26 o 
   3   2   7      745.66      755.44     23.47 o 
   4   2   7       50.72       49.88      7.69 o 
   5   2   7       52.97       44.88     14.34 o 
   6   2   7     1354.13     1459.98     48.73 o 
   7   2   7     3853.78     3741.22     70.01 o 
   8   2   7     9373.88     9653.36    247.67 o 
   9   2   7     8703.68     8726.29    366.00 o 
  10   2   7     1470.73     1563.60     91.18 o 
  11   2   7      395.01      386.94     49.17 o 
  12   2   7      400.20      588.11     57.18 o 
  13   2   7      141.08       73.16     39.69 o 
 -15   3   7       54.85      182.94     54.81 o 
 -14   3   7      840.35      853.59    114.27 o 
 -13   3   7       24.86      176.29     45.89 o 
 -12   3   7        0.61      120.49     30.18 o 
 -11   3   7      101.03      110.91     20.62 o 
 -10   3   7     1155.45     1085.81     60.32 o 
  -9   3   7      146.62      186.03     20.44 o 
  -8   3   7     1316.21     1151.82     58.19 o 
  -7   3   7      824.10      869.14     27.77 o 
  -6   3   7      339.60      324.32     17.62 o 
  -5   3   7      586.20      631.35     29.60 o 
  -4   3   7     8625.18     8391.78    109.48 o 
  -3   3   7     5166.89     5265.37     86.71 o 
  -2   3   7     5199.98     5122.93     64.38 o 
  -1   3   7       12.34       23.02      6.63 o 
   0   3   7      370.10      332.30     21.30 o 
   1   3   7        6.99        7.19     14.23 o 
   2   3   7     1178.39     1175.52     23.96 o 
   3   3   7      368.73      390.96     20.66 o 
   4   3   7    28673.09    29171.01    371.13 o 
   5   3   7      412.68      367.78     24.78 o 
   6   3   7       40.96       34.00     16.16 o 
   7   3   7      614.70      586.22     76.02 o 
   8   3   7     4936.01     4832.90    141.64 o 
   9   3   7      300.19      379.43     37.72 o 
  10   3   7      946.87      867.43     48.45 o 
  11   3   7      712.77      797.77     59.70 o 
  12   3   7      739.23      534.12     39.39 o 
  13   3   7      175.61      135.10     97.87 o 
 -15   4   7        0.75      151.00     54.52 o 
 -14   4   7     2232.65     1919.28    136.64 o 
 -13   4   7        1.11       -1.51     46.44 o 
 -12   4   7     7628.36     7528.94    122.68 o 
 -11   4   7       40.39       37.11     24.91 o 
 -10   4   7    13781.43    13464.82    187.62 o 
  -9   4   7        0.56       54.17     31.60 o 
  -8   4   7     1598.43     1588.27     60.13 o 
  -7   4   7       34.51       34.40     17.64 o 
  -6   4   7      522.74      480.38     56.86 o 
  -5   4   7       88.01      100.02     29.73 o 
  -4   4   7       75.01      113.60     18.06 o 
  -3   4   7       63.55       71.60     22.57 o 
  -2   4   7       17.42       24.57      6.98 o 
  -1   4   7      121.75      134.89      9.58 o 
   0   4   7    25203.64    24621.82    335.15 o 
   1   4   7      131.66      236.56     22.73 o 
   2   4   7    18409.15    17927.47    307.52 o 
   3   4   7     2016.95     1989.97     61.79 o 
   4   4   7     9117.76     8871.21    140.92 o 
   5   4   7      182.39      184.43     19.99 o 
   6   4   7     2693.50     2607.18    161.04 o 
   7   4   7      101.59      118.23     32.83 o 
   8   4   7     1131.89     1166.17    109.69 o 
   9   4   7      169.23      202.16     59.16 o 
  10   4   7      442.83      392.97     49.36 o 
  11   4   7        8.70      -69.11     69.11 o 
  12   4   7     1395.11     1294.70    116.46 o 
 -14   5   7     1173.84     1001.97     57.14 o 
 -13   5   7      191.27      191.13     27.36 o 
 -12   5   7       73.85       82.31     35.79 o 
 -11   5   7      202.24      175.76     28.78 o 
 -10   5   7     1251.61     1242.99     69.57 o 
  -9   5   7        4.72      -11.35     17.99 o 
  -8   5   7       11.80      -18.80     29.98 o 
  -7   5   7       46.43      114.66     15.01 o 
  -6   5   7      793.05      835.62     47.45 o 
  -5   5   7        0.38        5.77     23.93 o 
  -4   5   7     1013.33     1020.84     36.60 o 
  -3   5   7       65.26       80.42     25.02 o 
  -2   5   7     3930.32     4058.59     63.94 o 
  -1   5   7      942.88      880.50     36.57 o 
   0   5   7       15.43       44.26     18.20 o 
   1   5   7        7.27       32.02     19.78 o 
   2   5   7      978.54     1219.29     56.72 o 
   3   5   7      237.76      237.79     26.29 o 
   4   5   7     6090.41     5900.79     93.38 o 
   5   5   7       23.31       31.56     19.67 o 
   6   5   7      143.30      208.36     49.41 o 
   7   5   7      247.87      234.86     58.20 o 
   8   5   7      452.57      548.94     64.45 o 
   9   5   7      311.74      367.27     49.96 o 
  10   5   7      895.82     1356.48     77.88 o 
  11   5   7      322.23      398.90     65.47 o 
 -13   6   7      209.35      285.23     44.13 o 
 -12   6   7        6.86       22.28     49.96 o 
 -11   6   7      404.64      298.03     40.71 o 
 -10   6   7      309.29      340.48     32.05 o 
  -9   6   7      223.86      145.29     27.34 o 
  -8   6   7     2249.72     2016.19     87.75 o 
  -7   6   7     6554.05     6066.12    113.59 o 
  -6   6   7     7533.09     7324.97    124.78 o 
  -5   6   7    11077.48    11199.33    266.53 o 
  -4   6   7     2941.47     2967.07     66.45 o 
  -3   6   7     5678.58     5913.06    204.07 o 
  -2   6   7      836.73      705.85     41.22 o 
  -1   6   7      306.52      450.82     30.89 o 
   0   6   7      210.16      152.19     15.21 o 
   1   6   7       85.33       97.49     13.52 o 
   2   6   7       20.31       32.11     11.85 o 
   3   6   7       32.72       59.65     27.73 o 
   4   6   7      596.56      541.45     24.38 o 
   5   6   7      870.31      668.29     42.41 o 
   6   6   7      922.04      843.67     43.71 o 
   7   6   7     3579.86     3701.22    186.16 o 
   8   6   7     3244.76     2984.53    218.84 o 
   9   6   7     4103.41     4154.91    272.81 o 
  10   6   7      648.98      465.92     87.40 o 
  11   6   7      353.95      402.67     89.13 o 
 -12   7   7       10.19       17.68     30.37 o 
 -11   7   7      325.00      346.57     86.58 o 
 -10   7   7      133.49      148.97     45.96 o 
  -9   7   7       46.76       49.51     17.22 o 
  -8   7   7      244.23      318.16     49.96 o 
  -7   7   7      823.49      888.36     44.56 o 
  -6   7   7      334.04      315.85     41.97 o 
  -5   7   7        0.62       42.36     19.37 o 
  -4   7   7      557.50      551.34     47.19 o 
  -3   7   7     2965.24     2920.90     76.97 o 
  -2   7   7      587.55      483.34     43.71 o 
  -1   7   7      692.41      794.11     53.96 o 
   0   7   7      212.82      200.62     43.11 o 
   1   7   7      197.51      226.95     26.98 o 
   2   7   7       12.30       67.08     21.85 o 
   3   7   7     2550.26     2488.73    109.04 o 
   4   7   7      306.57      276.44     35.22 o 
   5   7   7     1335.09     1633.89    144.44 o 
   6   7   7      130.91      180.70     28.13 o 
   7   7   7      531.27      533.55    105.12 o 
   8   7   7      420.90      450.19     80.82 o 
   9   7   7      423.08      592.14    187.78 o 
 -10   8   7      157.50       61.00     41.89 o 
  -9   8   7     3354.55     3013.00    292.08 o 
  -8   8   7      539.66      573.89     76.24 o 
  -7   8   7        6.60       -3.49     22.72 o 
  -6   8   7        3.90       58.10     23.48 o 
  -5   8   7       21.53      197.96     58.70 o 
  -4   8   7       46.48       11.79     40.22 o 
  -3   8   7      147.25      117.71     18.79 o 
  -2   8   7      107.78       68.41     22.07 o 
  -1   8   7     3764.36     3712.78    143.52 o 
   0   8   7        3.93       13.73     12.42 o 
   1   8   7     7256.69     7894.51    185.44 o 
   2   8   7      163.66      194.17     24.48 o 
   3   8   7     1936.00     1939.95    122.40 o 
   4   8   7      377.21      466.02     36.42 o 
   5   8   7     5523.30     6109.78    436.74 o 
   6   8   7      137.60      250.13    116.82 o 
   7   8   7      206.94      155.85     31.15 o 
   8   8   7       56.69      171.70     40.33 o 
  -8   9   7        9.28       63.00     40.98 o 
  -7   9   7      584.60      447.72     63.35 o 
  -6   9   7       19.82        7.37     27.37 o 
  -5   9   7      171.10      209.73     41.47 o 
  -4   9   7      270.88      380.77     44.46 o 
  -3   9   7     2839.47     2711.99    160.12 o 
  -2   9   7      229.00      249.39     26.11 o 
  -1   9   7       19.09      121.60     34.72 o 
   0   9   7       39.95       24.29     62.30 o 
   1   9   7      104.53      129.50     26.22 o 
   2   9   7      170.67      203.74     52.92 o 
   3   9   7     2029.16     1921.99     97.24 o 
   4   9   7      541.20      492.61    112.03 o 
   5   9   7     1218.29     1450.99     88.76 o 
   6   9   7      150.86       80.33     29.67 o 
  -5  10   7     1135.86      678.42     83.07 o 
  -4  10   7     3117.32     2832.77    130.22 o 
  -3  10   7      687.95      686.89     61.36 o 
  -2  10   7     2426.79     2449.89     92.36 o 
  -1  10   7      125.05      140.62     33.64 o 
   0  10   7       12.24       39.80     38.07 o 
   1  10   7       57.64      -77.88     77.88 o 
   2  10   7       44.87       31.15     34.27 o 
   3  10   7      413.00      406.00    134.99 o 
 -16   0   8       34.21      -67.50     67.50 o 
 -14   0   8       40.91       32.20     92.59 o 
 -12   0   8     2763.34     2719.60    188.64 o 
 -10   0   8    24925.02    27617.33    550.09 o 
  -8   0   8    13881.43    14310.19    247.15 o 
  -6   0   8      755.75      620.48     50.97 o 
  -4   0   8      285.94      269.42     12.08 o 
  -2   0   8     2006.89     1816.49     81.43 o 
   0   0   8    10906.52    11162.82    301.07 o 
   2   0   8    14556.68    14949.75    258.71 o 
   4   0   8    35390.84    35011.82    512.08 o 
   6   0   8     7927.15     8365.61    157.35 o 
   8   0   8      105.71      214.37     46.46 o 
  10   0   8        1.10       12.24     57.11 o 
  12   0   8      193.95      227.75     78.74 o 
 -16   1   8       52.59        3.29     48.77 o 
 -15   1   8       75.45      -37.64     37.64 o 
 -14   1   8     1292.68     1258.79     81.18 o 
 -13   1   8        9.72       77.09     60.18 o 
 -12   1   8      801.08      783.82     52.96 o 
 -11   1   8        4.78       30.86     30.96 o 
 -10   1   8        5.27       17.93     17.02 o 
  -9   1   8       15.30       47.32     21.48 o 
  -8   1   8     2999.60     2839.55    101.60 o 
  -7   1   8     2809.02     2842.12     80.87 o 
  -6   1   8     8981.36     8791.75    209.54 o 
  -5   1   8       49.73       81.73     10.09 o 
  -4   1   8      586.67      659.28     23.41 o 
  -3   1   8     2694.14     2711.29     70.20 o 
  -2   1   8     3456.69     3447.72     57.15 o 
  -1   1   8     4899.55     4827.82     65.42 o 
   0   1   8    10194.57    10388.86    147.95 o 
   1   1   8      505.29      589.61     39.13 o 
   2   1   8      214.86      215.55     16.51 o 
   3   1   8      229.28      162.93     19.41 o 
   4   1   8    10354.73    10142.98    132.15 o 
   5   1   8     1057.44     1077.29     35.59 o 
   6   1   8     1437.84     1483.71     60.02 o 
   7   1   8       41.80       36.86     17.89 o 
   8   1   8      839.75      942.76     38.57 o 
   9   1   8       48.48       61.06     34.57 o 
  10   1   8      630.47      775.63     64.52 o 
  11   1   8     1203.44     1030.89     54.37 o 
  12   1   8     1590.75     1577.86    100.16 o 
  13   1   8      676.23      474.44     49.74 o 
 -15   2   8     2570.76     2495.24    164.62 o 
 -14   2   8     2761.81     3160.96    167.36 o 
 -13   2   8     2562.87     2659.63     95.78 o 
 -12   2   8      127.74       68.95     17.62 o 
 -11   2   8      295.92      349.09     38.63 o 
 -10   2   8      528.48      655.16     37.30 o 
  -9   2   8      215.84      213.58     22.16 o 
  -8   2   8        0.61      -12.15     12.15 o 
  -7   2   8      456.93      479.65     25.51 o 
  -6   2   8      574.36      643.43     28.60 o 
  -5   2   8     7174.35     6989.91    117.75 o 
  -4   2   8    17869.65    17796.05    214.74 o 
  -3   2   8    38564.26    38736.12    443.28 o 
  -2   2   8    21823.37    21355.79    233.33 o 
  -1   2   8     5313.86     5078.73     67.39 o 
   0   2   8     1510.55     1521.98     26.18 o 
   1   2   8     1203.56     1367.78     34.83 o 
   2   2   8     1743.99     1753.88     27.63 o 
   3   2   8     1249.19     1294.36     41.29 o 
   4   2   8     2975.47     2919.38     82.01 o 
   5   2   8      580.17      570.02     38.24 o 
   6   2   8        5.65       22.53     15.87 o 
   7   2   8      872.65      914.47     43.08 o 
   8   2   8     8269.38     8221.93    179.25 o 
   9   2   8     4430.14     4060.79    212.08 o 
  10   2   8     2111.07     2156.79     88.54 o 
  11   2   8      956.57      999.39     51.98 o 
  12   2   8      740.24      580.35     41.22 o 
  13   2   8      894.95      698.94     98.65 o 
 -15   3   8      582.07      746.22    133.89 o 
 -14   3   8      323.93      443.06     70.70 o 
 -13   3   8      284.03      327.36     37.35 o 
 -12   3   8       58.13      183.92     46.71 o 
 -11   3   8      224.93      163.37     26.70 o 
 -10   3   8        9.99       54.13     35.87 o 
  -9   3   8      571.30      661.33     40.89 o 
  -8   3   8      850.30      767.78     42.93 o 
  -7   3   8    12686.78    12432.66    167.65 o 
  -6   3   8      397.52      347.03     26.48 o 
  -5   3   8      549.39      591.54     24.85 o 
  -4   3   8      273.03      228.24     19.77 o 
  -3   3   8     3225.04     3311.67     41.13 o 
  -2   3   8      171.75      195.61      9.65 o 
  -1   3   8     7114.86     7276.38     89.59 o 
   0   3   8     5515.71     5207.66     71.38 o 
   1   3   8     4751.78     4946.66     75.52 o 
   2   3   8      509.10      502.82     31.99 o 
   3   3   8     6469.82     6439.95    165.50 o 
   4   3   8     2974.10     3059.90     63.78 o 
   5   3   8     7905.99     7899.46    157.70 o 
   6   3   8        5.73       47.76     20.30 o 
   7   3   8       50.42      131.68     17.26 o 
   8   3   8      120.83      157.56     32.72 o 
   9   3   8      456.72      477.98     28.78 o 
  10   3   8       26.60       15.32     20.75 o 
  11   3   8     2453.89     2210.69     98.15 o 
  12   3   8      615.56      692.12     39.52 o 
 -15   4   8       23.98      -39.57     39.57 o 
 -14   4   8       47.82      -22.21     36.37 o 
 -13   4   8       85.13       49.24     29.93 o 
 -12   4   8        0.14       56.13     19.37 o 
 -11   4   8     8789.02     8764.80    155.69 o 
 -10   4   8        1.42       10.71     24.31 o 
  -9   4   8     9310.97     9298.23    149.97 o 
  -8   4   8      553.69      662.97     35.82 o 
  -7   4   8    12274.43    12573.37    222.49 o 
  -6   4   8       37.48       81.55     17.15 o 
  -5   4   8     2063.25     2068.38     51.34 o 
  -4   4   8      175.46      169.11     18.96 o 
  -3   4   8     5715.73     5669.45     97.07 o 
  -2   4   8        0.23       -1.77      6.69 o 
  -1   4   8      259.40      244.37     21.73 o 
   0   4   8      700.62      577.00     39.87 o 
   1   4   8     6033.89     5701.21    156.06 o 
   2   4   8       91.21      111.89     18.27 o 
   3   4   8    10275.12    10142.17    183.56 o 
   4   4   8       11.54       35.55     27.35 o 
   5   4   8    19839.97    20087.42    509.70 o 
   6   4   8       13.49       -8.59     20.38 o 
   7   4   8     1536.78     1791.86     48.41 o 
   8   4   8       99.27      176.57     23.83 o 
   9   4   8      121.14       89.54     32.84 o 
  10   4   8        5.29       85.57     43.71 o 
  11   4   8      210.72      222.14     68.99 o 
  12   4   8        1.93       55.78     31.54 o 
 -14   5   8       30.91       78.59     32.77 o 
 -13   5   8      636.40      779.17     75.94 o 
 -12   5   8      349.20      342.87     35.83 o 
 -11   5   8        3.68       -6.95     19.78 o 
 -10   5   8       11.67       59.98     17.35 o 
  -9   5   8        2.29       34.01     23.60 o 
  -8   5   8      386.57      304.03     31.82 o 
  -7   5   8     4360.55     4310.23     81.67 o 
  -6   5   8      727.32      741.11     71.69 o 
  -5   5   8      730.86      729.31     31.05 o 
  -4   5   8      660.80      649.89     22.45 o 
  -3   5   8      939.30      969.81     47.31 o 
  -2   5   8      912.02      790.01     58.41 o 
  -1   5   8     3031.46     3242.56     58.65 o 
   0   5   8      278.71      322.98     41.72 o 
   1   5   8     2739.06     2661.38    102.59 o 
   2   5   8        5.61        4.23     17.41 o 
   3   5   8     1907.60     1478.42     41.13 o 
   4   5   8      286.93      344.11     30.66 o 
   5   5   8     4056.28     4009.46     95.40 o 
   6   5   8       40.21       97.52     28.62 o 
   7   5   8      660.01      758.92     59.95 o 
   8   5   8        0.15       99.83     33.58 o 
   9   5   8      172.46      165.70     24.81 o 
  10   5   8      954.66      896.77    115.16 o 
  11   5   8     1268.82     1475.61    113.36 o 
 -13   6   8      794.63      831.06    117.56 o 
 -12   6   8      110.62       86.24     39.65 o 
 -11   6   8      133.39      182.27     25.15 o 
 -10   6   8      619.85      642.58     52.71 o 
  -9   6   8       87.46      123.88     23.81 o 
  -8   6   8       20.26       -3.69     14.49 o 
  -7   6   8      364.10      391.21     29.41 o 
  -6   6   8     1553.69     1373.30     83.92 o 
  -5   6   8     1434.78     1415.42     70.52 o 
  -4   6   8     5448.04     5245.24     84.67 o 
  -3   6   8     9274.85     9234.98    139.96 o 
  -2   6   8    12109.14    11939.67    185.09 o 
  -1   6   8     3128.85     3082.24    112.19 o 
   0   6   8     1112.18     1247.90     71.69 o 
   1   6   8       69.09      124.15     14.50 o 
   2   6   8       92.13      150.65     40.16 o 
   3   6   8       79.25       79.57     30.98 o 
   4   6   8      150.95      207.67     24.23 o 
   5   6   8      193.56      248.90     48.12 o 
   6   6   8      620.74      802.64     97.81 o 
   7   6   8     1783.47     1724.20    115.66 o 
   8   6   8     1685.95     1814.78    126.21 o 
   9   6   8     1880.53     2579.68    205.08 o 
  10   6   8     1215.60     1265.26    188.50 o 
 -12   7   8      229.26      463.91    192.10 o 
 -11   7   8       95.09      199.75     55.30 o 
 -10   7   8       17.72       53.59     43.22 o 
  -9   7   8        8.09      -20.50     42.72 o 
  -8   7   8     1071.62     1078.00     85.68 o 
  -7   7   8      342.00      463.65     61.15 o 
  -6   7   8      804.20      740.31     50.83 o 
  -5   7   8      104.77      151.54     26.23 o 
  -4   7   8      924.81     1024.00     42.24 o 
  -3   7   8       10.78       40.06     32.22 o 
  -2   7   8       79.54      161.17     42.38 o 
  -1   7   8       64.94      142.12     47.71 o 
   0   7   8     2076.10     2130.75     51.43 o 
   1   7   8     1481.88     1400.66     64.36 o 
   2   7   8      815.72      847.81     65.57 o 
   3   7   8       56.10       21.48     17.76 o 
   4   7   8     3618.37     3523.44    149.13 o 
   5   7   8       26.60        2.49     36.89 o 
   6   7   8     1366.15     1470.22    191.93 o 
   7   7   8       67.66       44.82     67.76 o 
   8   7   8      353.75      499.28     76.48 o 
   9   7   8       86.88       19.98     95.19 o 
 -10   8   8     4511.01     4330.27    350.36 o 
  -9   8   8      318.84      388.54     90.36 o 
  -8   8   8     3041.50     2764.20    157.78 o 
  -7   8   8      326.43      391.36     68.58 o 
  -6   8   8     4885.51     5189.53    170.36 o 
  -5   8   8       24.54       74.55     36.76 o 
  -4   8   8       96.44      160.18     32.72 o 
  -3   8   8        1.54       29.90     25.22 o 
  -2   8   8     1357.72     1386.62     49.05 o 
  -1   8   8        0.19       49.18     41.37 o 
   0   8   8     1772.83     1830.58     61.39 o 
   1   8   8       55.04       68.89     24.71 o 
   2   8   8     1844.07     1842.51     98.16 o 
   3   8   8        8.40      -19.40     21.90 o 
   4   8   8     8841.31     9366.08    295.79 o 
   5   8   8      128.31      198.55     37.19 o 
   6   8   8     3882.50     4184.17    137.19 o 
   7   8   8      372.92      288.39     77.77 o 
  -8   9   8     2115.89     2030.98    215.60 o 
  -7   9   8      127.54      122.87     35.90 o 
  -6   9   8      859.96      892.33     68.24 o 
  -5   9   8      279.93      257.75     36.19 o 
  -4   9   8      967.69     1012.73     68.94 o 
  -3   9   8      127.25      121.32     57.95 o 
  -2   9   8       32.21       46.21     40.47 o 
  -1   9   8      477.36      366.44    161.82 o 
   0   9   8     1324.98     1344.24    124.94 o 
   1   9   8       83.19      135.01     85.26 o 
   2   9   8      186.02      260.41     40.33 o 
   3   9   8      185.70      187.89     82.63 o 
   4   9   8     3535.41     3458.26    118.62 o 
   5   9   8      596.24      701.79    118.50 o 
  -5  10   8      645.88      695.72     84.80 o 
  -4  10   8     1281.28     1320.18     73.43 o 
  -3  10   8     4240.34     4019.84    206.71 o 
  -2  10   8     2433.91     2328.59    100.05 o 
  -1  10   8     2716.43     2480.43    233.64 o 
   0  10   8      298.68      376.52     44.83 o 
   1  10   8      544.10      670.93     87.40 o 
   2  10   8      128.68       48.46     58.84 o 
 -15   0   9      223.92      270.49     49.94 o 
 -13   0   9      665.15      728.01     62.27 o 
 -11   0   9     4541.07     4753.96    120.51 o 
  -9   0   9     4185.91     4649.64    107.75 o 
  -7   0   9    25983.23    26525.79    406.23 o 
  -5   0   9    19838.18    20068.31    462.38 o 
  -3   0   9      466.67      474.03     38.52 o 
  -1   0   9     4573.37     5132.14    158.50 o 
   1   0   9     6732.50     7292.76    209.31 o 
   3   0   9    16390.56    16361.36    292.15 o 
   5   0   9     6712.08     7157.79    166.12 o 
   7   0   9     4276.14     4483.66    160.87 o 
   9   0   9     5908.17     6156.52    333.15 o 
  11   0   9        0.42       -9.67     27.83 o 
 -16   1   9       84.47       37.90     69.23 o 
 -15   1   9      417.45      290.84     85.93 o 
 -14   1   9       46.56       54.75     29.73 o 
 -13   1   9       21.22       -6.33     65.41 o 
 -12   1   9       14.63       31.59     44.57 o 
 -11   1   9     1097.60     1088.92     82.24 o 
 -10   1   9        7.88       51.65     25.89 o 
  -9   1   9      194.16      233.66     21.18 o 
  -8   1   9        2.92       -2.94      9.44 o 
  -7   1   9     3209.28     3248.98    106.76 o 
  -6   1   9       91.59      111.85     16.41 o 
  -5   1   9      755.04      636.64     25.19 o 
  -4   1   9       26.25       38.57     12.30 o 
  -3   1   9     2273.51     2161.31     56.85 o 
  -2   1   9     1277.39     1237.14     26.06 o 
  -1   1   9       27.44       60.83     15.39 o 
   0   1   9     1631.44     1576.03     43.21 o 
   1   1   9     4044.87     4182.41     70.21 o 
   2   1   9     4843.20     4841.68     69.47 o 
   3   1   9     2673.02     2740.01     62.77 o 
   4   1   9      730.92      810.30     22.72 o 
   5   1   9        8.86       25.46     10.52 o 
   6   1   9      329.86      346.27     30.49 o 
   7   1   9     4361.19     4365.27     82.19 o 
   8   1   9     1348.63     1317.55     66.82 o 
   9   1   9     4145.75     4251.70    127.71 o 
  10   1   9        0.11       55.41     35.96 o 
  11   1   9      121.59      101.48     25.65 o 
  12   1   9      365.89      440.46     85.46 o 
 -15   2   9     1892.78     2022.29    138.39 o 
 -14   2   9     4926.19     5097.57    146.56 o 
 -13   2   9     2333.47     2744.54    158.62 o 
 -12   2   9     2158.81     2217.96     94.74 o 
 -11   2   9     1090.40     1184.08     57.43 o 
 -10   2   9     1184.03     1271.52     65.40 o 
  -9   2   9     2559.41     2397.05     45.45 o 
  -8   2   9       83.51       35.80     12.67 o 
  -7   2   9     2558.57     2625.72     83.96 o 
  -6   2   9     3173.73     3244.51     55.39 o 
  -5   2   9      445.02      568.69     22.54 o 
  -4   2   9     2090.67     1981.14     32.55 o 
  -3   2   9    12264.49    12013.90    210.79 o 
  -2   2   9    14876.88    14464.76    170.40 o 
  -1   2   9    14995.82    14623.04    187.86 o 
   0   2   9     9508.08     9415.40    131.84 o 
   1   2   9     9757.25     9981.28    167.79 o 
   2   2   9    10585.71    10620.58    167.46 o 
   3   2   9      464.21      418.27     38.89 o 
   4   2   9       17.85       27.38     11.93 o 
   5   2   9      552.62      604.79     35.58 o 
   6   2   9      232.08      260.17     25.91 o 
   7   2   9      469.07      500.10     49.53 o 
   8   2   9      252.05      195.12     42.36 o 
   9   2   9      215.09      173.07     27.29 o 
  10   2   9      364.91      464.71     80.16 o 
  11   2   9     2097.78     1981.06     86.68 o 
  12   2   9     1738.91     1544.52    120.97 o 
 -15   3   9        0.50      -24.45     68.19 o 
 -14   3   9       36.58      146.68    133.70 o 
 -13   3   9       12.28      -11.57     18.98 o 
 -12   3   9     1305.51     1381.47    107.26 o 
 -11   3   9      950.13      945.01     65.25 o 
 -10   3   9      930.11      962.52     62.70 o 
  -9   3   9       92.30      104.64     23.86 o 
  -8   3   9     4611.44     4177.92     93.20 o 
  -7   3   9     1839.00     1750.59     40.83 o 
  -6   3   9     3698.85     3507.56     95.13 o 
  -5   3   9        5.42       19.46     14.06 o 
  -4   3   9       80.97      115.97     21.34 o 
  -3   3   9       10.58       21.65     11.48 o 
  -2   3   9      773.76      817.43     30.31 o 
  -1   3   9       47.20      103.04     23.86 o 
   0   3   9    12074.07    12315.47    161.74 o 
   1   3   9     1997.80     1926.77     34.88 o 
   2   3   9     2870.99     3049.20     75.31 o 
   3   3   9      580.18      574.34     45.63 o 
   4   3   9      354.30      363.17     25.10 o 
   5   3   9      343.39      354.43     36.01 o 
   6   3   9      892.78      965.51     31.50 o 
   7   3   9      471.40      475.37     25.47 o 
   8   3   9     6571.56     6668.83    152.13 o 
   9   3   9      511.81      367.53     55.63 o 
  10   3   9      232.00      189.33     30.61 o 
  11   3   9      478.07      649.30    120.65 o 
  12   3   9      694.03      660.44     67.20 o 
 -14   4   9      901.95     1093.85    112.39 o 
 -13   4   9      120.80       52.97     36.41 o 
 -12   4   9       25.12       48.77     30.26 o 
 -11   4   9       27.47       53.32     29.15 o 
 -10   4   9     2211.03     2223.41     97.73 o 
  -9   4   9       48.95       51.93     20.09 o 
  -8   4   9     9037.41     8584.73    145.87 o 
  -7   4   9       26.67       24.90     16.28 o 
  -6   4   9    25081.74    24769.24    566.77 o 
  -5   4   9       11.74      -10.08     15.95 o 
  -4   4   9     1962.07     2041.18     54.69 o 
  -3   4   9     1361.96     1377.31     52.74 o 
  -2   4   9       55.07       45.20     16.69 o 
  -1   4   9       68.93       88.93     17.90 o 
   0   4   9      147.96      154.82     17.54 o 
   1   4   9      217.95      230.50     13.61 o 
   2   4   9       18.26       38.45     26.50 o 
   3   4   9        0.95        0.51     23.40 o 
   4   4   9    12265.60    12548.63    222.84 o 
   5   4   9      218.45      222.17     40.12 o 
   6   4   9     6486.54     6707.21    243.08 o 
   7   4   9      276.69      341.29     36.90 o 
   8   4   9     3129.31     3141.35    107.11 o 
   9   4   9        0.47      -18.48     21.67 o 
  10   4   9     1015.26     1042.42     89.36 o 
  11   4   9       28.76       44.08     51.96 o 
 -14   5   9       22.68      125.48     29.98 o 
 -13   5   9        8.47      -18.50     27.32 o 
 -12   5   9       31.16        6.72     25.54 o 
 -11   5   9        2.30       59.97     21.36 o 
 -10   5   9     1495.51     1694.86     53.33 o 
  -9   5   9        5.07       27.19     21.73 o 
  -8   5   9      568.52      545.62     63.70 o 
  -7   5   9        1.26       30.65     18.91 o 
  -6   5   9     2611.48     2626.19     53.87 o 
  -5   5   9      201.05      219.00     29.86 o 
  -4   5   9       58.29       89.87     10.53 o 
  -3   5   9      251.52      248.20     25.15 o 
  -2   5   9      941.16      946.27     60.09 o 
  -1   5   9      960.82     1029.60     47.50 o 
   0   5   9      762.17      781.99     59.45 o 
   1   5   9      953.26     1019.91     58.79 o 
   2   5   9     3137.26     3025.56     82.30 o 
   3   5   9      195.50      188.67     29.48 o 
   4   5   9     1101.78     1085.27     29.73 o 
   5   5   9      114.02      110.37     21.41 o 
   6   5   9     1775.48     1573.89     99.09 o 
   7   5   9       23.00      -41.08     41.08 o 
   8   5   9     7550.13     7521.20    253.52 o 
   9   5   9       31.29      113.07     29.54 o 
  10   5   9       50.94        2.38     37.66 o 
  11   5   9       85.74       76.20     57.98 o 
 -13   6   9     3845.92     3358.54    130.02 o 
 -12   6   9     1585.62     1326.17     68.01 o 
 -11   6   9      210.38      249.54     51.88 o 
 -10   6   9       51.53       90.47     27.30 o 
  -9   6   9      111.87       99.59     29.00 o 
  -8   6   9      113.13      103.96     44.75 o 
  -7   6   9      185.26      158.38     18.49 o 
  -6   6   9      510.22      564.34     65.71 o 
  -5   6   9      456.44      517.70     45.84 o 
  -4   6   9     2705.16     2667.58     68.64 o 
  -3   6   9     4517.01     4292.08     79.86 o 
  -2   6   9     6294.16     6296.17    167.72 o 
  -1   6   9     5559.57     5860.02    221.08 o 
   0   6   9     3398.06     3242.13    111.91 o 
   1   6   9     2513.71     2650.28     64.51 o 
   2   6   9      856.07     1046.02     43.41 o 
   3   6   9     1028.86     1139.26     44.60 o 
   4   6   9      277.60      298.54     48.20 o 
   5   6   9      169.21      186.31     32.55 o 
   6   6   9       55.59       22.93     36.72 o 
   7   6   9       75.21      109.65     65.70 o 
   8   6   9      429.14      305.37     44.69 o 
   9   6   9      179.61       94.21     39.34 o 
  10   6   9      824.99      724.53    205.08 o 
 -12   7   9      193.30      122.54     52.78 o 
 -11   7   9      431.93      506.53    204.22 o 
 -10   7   9     1111.22     1290.57    109.03 o 
  -9   7   9       54.08       25.96     53.71 o 
  -8   7   9      171.66      164.77     31.22 o 
  -7   7   9     1459.18     1404.11     60.54 o 
  -6   7   9      108.06      157.31     32.52 o 
  -5   7   9      267.48      320.51     51.32 o 
  -4   7   9       13.37      119.32     54.18 o 
  -3   7   9      455.68      316.18     27.88 o 
  -2   7   9       17.00       29.27     16.60 o 
  -1   7   9      732.00      747.56     58.48 o 
   0   7   9      198.11      296.63     56.54 o 
   1   7   9     3012.21     3092.88     97.28 o 
   2   7   9      179.79      232.34     25.71 o 
   3   7   9      177.62      180.10     34.30 o 
   4   7   9      246.89      263.16     66.48 o 
   5   7   9      107.45       80.14     32.35 o 
   6   7   9      127.96      194.52     29.60 o 
   7   7   9     1536.62     1567.48    112.06 o 
   8   7   9      177.54      192.61     81.87 o 
 -10   8   9       35.66       58.34     39.50 o 
  -9   8   9      950.72     1021.90    281.23 o 
  -8   8   9       73.55      100.06     33.24 o 
  -7   8   9    10715.54    10792.30    279.02 o 
  -6   8   9       23.93       24.34     27.98 o 
  -5   8   9     4525.35     4749.74    107.77 o 
  -4   8   9      451.95      477.70     64.45 o 
  -3   8   9       32.66       82.77     22.00 o 
  -2   8   9      175.49      201.78     70.74 o 
  -1   8   9      288.31      246.03     52.99 o 
   0   8   9       14.75       14.01     19.98 o 
   1   8   9       97.51      137.68     18.98 o 
   2   8   9      221.51      298.88     25.88 o 
   3   8   9     1005.36      995.13     80.77 o 
   4   8   9       39.24       89.86     39.13 o 
   5   8   9     6919.01     7219.69    230.20 o 
   6   8   9       64.66      142.89     60.60 o 
   7   8   9     1614.72     1737.14    100.82 o 
  -8   9   9      221.92      197.79     73.13 o 
  -7   9   9     1629.02     1526.47    139.52 o 
  -6   9   9      542.52      762.00    101.24 o 
  -5   9   9      159.36      217.82     46.04 o 
  -4   9   9       20.58       37.04     35.72 o 
  -3   9   9      737.16      635.71     38.48 o 
  -2   9   9      276.96      307.12    102.98 o 
  -1   9   9      307.20      311.68     55.85 o 
   0   9   9     1241.20     1244.21     50.04 o 
   1   9   9     3473.74     3769.68    152.08 o 
   2   9   9      123.24      109.57     28.02 o 
   3   9   9       59.21       10.97     37.80 o 
   4   9   9       77.85       25.84     87.67 o 
   5   9   9      189.88      182.04     95.53 o 
  -4  10   9      542.27      620.25     94.32 o 
  -3  10   9     2737.37     2923.68    134.13 o 
  -2  10   9     1340.95     1241.47     65.93 o 
  -1  10   9      827.19      824.59     76.09 o 
   0  10   9     1936.83     1798.73    321.90 o 
   1  10   9      665.08      483.53     53.14 o 
 -16   0  10     4602.94     4283.36    276.90 o 
 -14   0  10        4.54       88.26     72.69 o 
 -12   0  10      682.66      805.02     56.66 o 
 -10   0  10      241.76      265.02     31.46 o 
  -8   0  10     6171.27     5966.13    188.60 o 
  -6   0  10    21030.10    20750.90    413.78 o 
  -4   0  10     8641.17     8371.28    229.84 o 
  -2   0  10     5499.88     5205.97    106.71 o 
   0   0  10      172.81      214.54     35.48 o 
   2   0  10      115.38       93.76     18.07 o 
   4   0  10     4083.06     4110.82    136.60 o 
   6   0  10     3811.97     3914.79    105.16 o 
   8   0  10    10506.72    10967.80    317.93 o 
  10   0  10      513.15      506.76    145.37 o 
  12   0  10       80.24      -50.19     50.19 o 
 -15   1  10      104.73      188.95     76.53 o 
 -14   1  10      249.57      207.26     75.07 o 
 -13   1  10       58.40       81.19     28.08 o 
 -12   1  10       84.08      131.51    101.57 o 
 -11   1  10      374.42      362.21     37.78 o 
 -10   1  10     1905.77     1856.70     61.96 o 
  -9   1  10       31.01       29.98     11.99 o 
  -8   1  10     1067.60      891.84     25.94 o 
  -7   1  10       68.24       79.70     24.25 o 
  -6   1  10       31.93       34.35      7.38 o 
  -5   1  10        3.29       29.69     12.58 o 
  -4   1  10     3452.73     3096.57     85.71 o 
  -3   1  10       46.81       48.47     17.16 o 
  -2   1  10     6592.95     6584.60    131.76 o 
  -1   1  10       58.71      116.28     17.58 o 
   0   1  10       56.69       13.22     18.98 o 
   1   1  10      176.51      188.88     32.91 o 
   2   1  10      654.82      700.33     47.03 o 
   3   1  10     2787.51     2769.60     59.99 o 
   4   1  10    10116.88     9867.47    112.24 o 
   5   1  10     1871.71     1764.92     59.09 o 
   6   1  10        9.28       23.01     17.75 o 
   7   1  10       42.38      111.01     27.49 o 
   8   1  10     5103.32     5304.37    122.23 o 
   9   1  10      517.67      507.23     42.68 o 
  10   1  10      586.06      677.32     48.22 o 
  11   1  10       83.36       95.45     44.12 o 
  12   1  10      532.75      382.96    148.60 o 
 -15   2  10      678.91      735.78     51.81 o 
 -14   2  10     1405.63     1727.66    120.65 o 
 -13   2  10     2703.13     2631.57    114.91 o 
 -12   2  10     2512.13     2904.26    119.27 o 
 -11   2  10     4781.40     5175.95    129.06 o 
 -10   2  10     3731.39     3982.31     97.26 o 
  -9   2  10     5184.99     5214.33    122.63 o 
  -8   2  10      382.64      364.23     15.01 o 
  -7   2  10      130.88      138.34     20.65 o 
  -6   2  10       47.44       65.51     14.99 o 
  -5   2  10      331.76      299.73     19.44 o 
  -4   2  10     1926.80     2045.77     38.49 o 
  -3   2  10        5.81       15.99     16.75 o 
  -2   2  10      265.97      247.91     26.04 o 
  -1   2  10     1379.50     1387.63     50.35 o 
   0   2  10     5188.06     5010.17    115.77 o 
   1   2  10    11839.47    11962.57    170.14 o 
   2   2  10    13044.80    13280.06    177.36 o 
   3   2  10     6255.74     6209.72     83.11 o 
   4   2  10     1786.04     1806.85     52.00 o 
   5   2  10     1044.26      847.47     44.68 o 
   6   2  10     1154.96     1157.24     41.79 o 
   7   2  10     1027.36      936.85     33.46 o 
   8   2  10      370.62      350.42     45.59 o 
   9   2  10       30.89        6.32     29.40 o 
  10   2  10       54.45       72.86     63.70 o 
  11   2  10      638.85      545.67     50.13 o 
  12   2  10     2099.21     1861.99    215.43 o 
 -15   3  10        8.72      144.23     35.26 o 
 -14   3  10        5.90       -5.90     45.04 o 
 -13   3  10      266.45      251.93     41.11 o 
 -12   3  10       17.81       46.11     28.55 o 
 -11   3  10     2354.89     2290.75     82.49 o 
 -10   3  10      100.01       28.77     17.45 o 
  -9   3  10      173.71      246.44     55.62 o 
  -8   3  10       14.39       90.55     25.21 o 
  -7   3  10      125.18      198.73     20.09 o 
  -6   3  10      747.78      769.42     34.59 o 
  -5   3  10     1341.42     1276.54     61.93 o 
  -4   3  10      785.46      784.93     35.65 o 
  -3   3  10    14091.34    14348.72    201.99 o 
  -2   3  10      987.68      982.34     30.83 o 
  -1   3  10       35.79       49.42     18.89 o 
   0   3  10     1438.47     1331.63     52.63 o 
   1   3  10     5111.64     5204.72     80.89 o 
   2   3  10      579.54      538.11     28.77 o 
   3   3  10     3533.21     3422.46     73.54 o 
   4   3  10      774.02      863.34     71.33 o 
   5   3  10     2527.19     2364.45     68.74 o 
   6   3  10      378.77      250.40     26.14 o 
   7   3  10     2766.28     2943.58     99.88 o 
   8   3  10      115.25       -4.63     26.76 o 
   9   3  10     4574.07     4558.07    232.31 o 
  10   3  10        0.28       10.62     31.35 o 
  11   3  10       76.49       40.57     72.43 o 
 -14   4  10      169.73       61.64     54.15 o 
 -13   4  10        1.94       47.10     32.43 o 
 -12   4  10        4.15        3.10     19.35 o 
 -11   4  10        0.46       62.71     81.68 o 
 -10   4  10       47.85       97.18     24.29 o 
  -9   4  10       32.56       18.08     23.73 o 
  -8   4  10       12.33       23.37     27.35 o 
  -7   4  10     9780.81     9967.41    170.01 o 
  -6   4  10        3.64       14.35     21.06 o 
  -5   4  10    10728.54    10856.65    206.63 o 
  -4   4  10      176.80      193.19     15.93 o 
  -3   4  10    11997.19    12140.06    143.25 o 
  -2   4  10      178.45      164.76     16.38 o 
  -1   4  10     2565.58     2606.60    120.60 o 
   0   4  10       33.04       30.23     24.90 o 
   1   4  10      312.73      295.42     28.82 o 
   2   4  10       56.80       59.59     19.22 o 
   3   4  10     1031.89     1136.15     66.03 o 
   4   4  10       58.28       77.33     28.22 o 
   5   4  10     1843.31     1769.27     74.35 o 
   6   4  10      103.66       33.46     20.60 o 
   7   4  10     1866.37     1897.14     86.67 o 
   8   4  10       78.74       92.23     30.23 o 
   9   4  10     7213.23     6888.50    216.56 o 
  10   4  10        4.97       69.95     59.73 o 
  11   4  10      473.53      405.04     38.65 o 
 -14   5  10       85.71       43.83     34.22 o 
 -13   5  10      107.63       -5.87     38.72 o 
 -12   5  10        7.82       31.92     19.89 o 
 -11   5  10      173.71      273.81     69.43 o 
 -10   5  10      657.95      619.40     58.20 o 
  -9   5  10      156.01      128.48     36.81 o 
  -8   5  10      150.65      158.62     37.32 o 
  -7   5  10       86.46       96.85     29.40 o 
  -6   5  10      569.76      564.71     49.20 o 
  -5   5  10      124.56      100.77     15.14 o 
  -4   5  10       56.01       76.39     20.97 o 
  -3   5  10     4476.68     4532.07     81.65 o 
  -2   5  10       19.37       58.91     26.46 o 
  -1   5  10      514.07      484.26     47.37 o 
   0   5  10       75.83      104.42     35.89 o 
   1   5  10      326.21      320.52     37.42 o 
   2   5  10      111.61      118.32     28.25 o 
   3   5  10     1976.35     1868.65     82.09 o 
   4   5  10     2522.45     2579.18     92.23 o 
   5   5  10     1489.10     1498.74     49.79 o 
   6   5  10       19.85       34.12     18.99 o 
   7   5  10     1080.05     1155.83     40.79 o 
   8   5  10      473.14      540.73     65.84 o 
   9   5  10     1092.34     1083.30     68.37 o 
  10   5  10       20.87      -21.25     36.39 o 
 -13   6  10     1675.68     1807.32     88.80 o 
 -12   6  10     2493.66     2200.56    260.45 o 
 -11   6  10      492.16      505.09     55.70 o 
 -10   6  10     2260.29     2213.38    125.15 o 
  -9   6  10      965.81      897.83     78.82 o 
  -8   6  10     1291.60     1287.53     45.67 o 
  -7   6  10       20.40       46.46     57.86 o 
  -6   6  10      263.92      294.39     28.71 o 
  -5   6  10       25.59      -15.70     15.70 o 
  -4   6  10       25.30       17.29     25.09 o 
  -3   6  10      410.89      481.67     44.96 o 
  -2   6  10     1646.65     1483.42    110.91 o 
  -1   6  10     1731.02     1649.58     80.19 o 
   0   6  10     5582.99     5495.66    110.98 o 
   1   6  10     3152.50     3271.68     81.27 o 
   2   6  10     2740.59     2774.63    133.13 o 
   3   6  10      310.91      325.41     31.49 o 
   4   6  10      514.33      532.37     24.68 o 
   5   6  10     1682.19     1587.12    102.96 o 
   6   6  10     1002.76     1052.88     53.27 o 
   7   6  10      188.83      128.72     32.97 o 
   8   6  10        0.58       27.56     23.61 o 
   9   6  10      360.95      460.66     62.48 o 
 -11   7  10        0.99      162.84     86.53 o 
 -10   7  10      937.63      788.64     61.19 o 
  -9   7  10      160.08      275.09     38.47 o 
  -8   7  10       46.73       37.55     31.72 o 
  -7   7  10      422.43      356.11     53.53 o 
  -6   7  10       96.03      145.79     42.11 o 
  -5   7  10      144.76      224.56     42.22 o 
  -4   7  10     1285.40     1137.09     38.41 o 
  -3   7  10      802.21      878.53     80.07 o 
  -2   7  10     1425.20     1545.99     42.61 o 
  -1   7  10       18.37      -20.56     44.10 o 
   0   7  10      562.18      432.02     36.97 o 
   1   7  10       93.27      112.00     30.97 o 
   2   7  10      432.81      463.27     60.52 o 
   3   7  10       47.55       25.75     41.17 o 
   4   7  10     3287.36     3187.87     91.04 o 
   5   7  10      552.63      512.54     66.45 o 
   6   7  10       38.09      -20.00     43.42 o 
   7   7  10       20.37       79.24     74.15 o 
   8   7  10     2606.30     2764.14    167.01 o 
 -10   8  10       75.94       86.53     57.11 o 
  -9   8  10       65.92      245.75     67.50 o 
  -8   8  10     1107.90      953.66     86.87 o 
  -7   8  10       25.34       90.64     42.22 o 
  -6   8  10     5101.21     4728.96    363.65 o 
  -5   8  10      335.76      395.07     73.31 o 
  -4   8  10     2199.13     2295.10    115.11 o 
  -3   8  10      433.30      402.68     52.15 o 
  -2   8  10     4746.75     4532.98    136.14 o 
  -1   8  10        2.35       25.99     24.73 o 
   0   8  10      137.65      194.51     23.60 o 
   1   8  10      141.96      200.89     29.78 o 
   2   8  10       44.01       66.30     39.22 o 
   3   8  10       20.93       48.38     27.76 o 
   4   8  10     1351.81     1488.91    172.27 o 
   5   8  10       17.58      -43.27     43.27 o 
   6   8  10      260.08      409.31     94.84 o 
  -7   9  10       13.09      -28.77     36.15 o 
  -6   9  10       30.38       73.76     57.36 o 
  -5   9  10      438.55      421.95     95.38 o 
  -4   9  10     1151.01     1033.23     75.68 o 
  -3   9  10      381.20      431.55     88.86 o 
  -2   9  10      624.62      728.05    114.49 o 
  -1   9  10      199.50      238.64     71.75 o 
   0   9  10      476.87      460.71     79.44 o 
   1   9  10      901.70      823.83     81.59 o 
   2   9  10       18.74      100.93     30.03 o 
   3   9  10      486.39      574.03    148.76 o 
   4   9  10      836.71      860.65     48.68 o 
 -15   0  11      739.49      859.89     83.77 o 
 -13   0  11     2112.93     2323.47     98.92 o 
 -11   0  11      630.55      632.38     38.44 o 
  -9   0  11       53.25       48.26     16.45 o 
  -7   0  11      864.82      963.50     41.33 o 
  -5   0  11     4426.76     4179.09     75.30 o 
  -3   0  11    22692.93    22481.21    376.84 o 
  -1   0  11     4116.44     4267.38    102.89 o 
   1   0  11     2304.87     2308.38     66.97 o 
   3   0  11     2948.03     2815.69    162.37 o 
   5   0  11      124.34      123.49     32.37 o 
   7   0  11     1599.55     1703.76     67.52 o 
   9   0  11     3891.57     3998.16    155.91 o 
  11   0  11      869.85      962.24     93.46 o 
 -15   1  11      288.57      417.07     91.18 o 
 -14   1  11       20.37      -48.01     48.01 o 
 -13   1  11      673.92      820.14     65.45 o 
 -12   1  11        1.75       79.33     56.70 o 
 -11   1  11      343.99      329.05     31.99 o 
 -10   1  11      166.99       88.79     26.31 o 
  -9   1  11      118.90      118.34     29.54 o 
  -8   1  11      397.61      403.89     40.11 o 
  -7   1  11     3967.74     3669.54     84.14 o 
  -6   1  11      519.56      455.66     31.02 o 
  -5   1  11      347.43      300.21     20.02 o 
  -4   1  11      675.20      662.98     28.63 o 
  -3   1  11     3195.13     3212.18     66.01 o 
  -2   1  11      895.80      850.40     41.11 o 
  -1   1  11      474.21      448.58     19.64 o 
   0   1  11      276.17      316.88     38.61 o 
   1   1  11     1476.93     1428.06     63.72 o 
   2   1  11      102.13      105.61     11.15 o 
   3   1  11      211.04      210.87     16.60 o 
   4   1  11     1403.82     1287.10     48.25 o 
   5   1  11     2462.06     2458.97     83.16 o 
   6   1  11      673.05      661.31     49.24 o 
   7   1  11       16.83       54.08     31.06 o 
   8   1  11      340.62      453.84     53.82 o 
   9   1  11       59.90       63.69     56.95 o 
  10   1  11       41.91       40.71     51.61 o 
  11   1  11      978.73      738.61     61.68 o 
 -15   2  11      195.33      256.54     77.06 o 
 -14   2  11       10.08      -45.23     45.23 o 
 -13   2  11       14.76      167.62     44.04 o 
 -12   2  11      724.42      919.76     43.53 o 
 -11   2  11     2219.12     2551.44    103.62 o 
 -10   2  11     6605.39     7149.88    136.49 o 
  -9   2  11     3288.97     3541.72    132.69 o 
  -8   2  11     4036.34     3903.59    144.97 o 
  -7   2  11     2709.24     2909.89     78.80 o 
  -6   2  11     1707.62     1646.09     46.34 o 
  -5   2  11     4169.89     4266.19    102.87 o 
  -4   2  11     1883.22     1678.43     54.05 o 
  -3   2  11     1197.14     1194.96     39.92 o 
  -2   2  11      765.76      705.33     26.92 o 
  -1   2  11      249.02      267.29     14.79 o 
   0   2  11     2633.42     2690.58     64.16 o 
   1   2  11     7232.57     7121.50    111.54 o 
   2   2  11     1660.10     1655.96     42.79 o 
   3   2  11     1247.37     1427.64     54.12 o 
   4   2  11     2368.92     2350.89     49.63 o 
   5   2  11     3039.72     3069.23     56.25 o 
   6   2  11     5702.68     5793.15    161.60 o 
   7   2  11     1859.23     1878.92     62.88 o 
   8   2  11      436.72      419.86     78.19 o 
   9   2  11        4.62       28.50     29.48 o 
  10   2  11      290.21      411.02    103.82 o 
  11   2  11      270.90      341.25     53.47 o 
 -15   3  11      152.88      154.80    154.89 o 
 -14   3  11      520.86      391.05     42.72 o 
 -13   3  11      188.34      217.38     28.09 o 
 -12   3  11      203.07      224.30     23.95 o 
 -11   3  11      233.10      213.02     20.43 o 
 -10   3  11      407.75      305.52     34.69 o 
  -9   3  11       87.40      117.60     23.72 o 
  -8   3  11     1192.74     1214.20     62.12 o 
  -7   3  11      507.16      539.45     24.77 o 
  -6   3  11     1821.65     1727.73     40.88 o 
  -5   3  11        7.78       41.49     12.11 o 
  -4   3  11     8827.32     8755.48    151.85 o 
  -3   3  11      532.28      458.04     22.16 o 
  -2   3  11     3185.50     3057.88    100.56 o 
  -1   3  11      257.63      302.81     18.97 o 
   0   3  11      613.36      554.52     36.98 o 
   1   3  11       55.74       49.89     21.80 o 
   2   3  11     1059.30     1128.33     29.23 o 
   3   3  11      254.30      305.30     29.14 o 
   4   3  11     4330.50     4516.32    113.82 o 
   5   3  11     1868.77     1897.90    105.39 o 
   6   3  11     1606.12     1637.60     67.46 o 
   7   3  11       27.27       62.89     38.57 o 
   8   3  11       48.73       18.43     23.30 o 
   9   3  11       40.46       11.90     25.74 o 
  10   3  11      536.20      523.85     84.03 o 
  11   3  11       26.84       99.43     63.06 o 
 -14   4  11     2954.10     2892.93    142.84 o 
 -13   4  11        7.63       70.68     49.35 o 
 -12   4  11     1022.44     1005.71     55.11 o 
 -11   4  11        8.81       64.49     41.67 o 
 -10   4  11      191.91      281.00     37.22 o 
  -9   4  11       44.35       36.51     26.15 o 
  -8   4  11      412.96      522.76     40.69 o 
  -7   4  11       58.27       88.62     31.53 o 
  -6   4  11      949.64      847.76     23.36 o 
  -5   4  11      104.29      126.19     14.08 o 
  -4   4  11     3448.31     3500.42     87.51 o 
  -3   4  11        7.85      -14.25     16.77 o 
  -2   4  11    23313.67    23422.88    293.65 o 
  -1   4  11      174.92      175.98     11.75 o 
   0   4  11     2844.78     2627.89     74.41 o 
   1   4  11      251.00      231.18     31.99 o 
   2   4  11     1216.42     1302.90     45.41 o 
   3   4  11       42.47        4.34     15.49 o 
   4   4  11      298.40      434.40     53.92 o 
   5   4  11       21.10       44.02     22.19 o 
   6   4  11       23.27       27.47     20.99 o 
   7   4  11        0.74       42.24     69.94 o 
   8   4  11     3859.18     3736.42    151.60 o 
   9   4  11       36.45       28.60     42.31 o 
  10   4  11     1385.12     1176.05     49.33 o 
 -13   5  11       25.55       43.51     41.97 o 
 -12   5  11      126.54      157.34     81.43 o 
 -11   5  11      110.33      213.26     29.87 o 
 -10   5  11      320.16      313.13     33.72 o 
  -9   5  11       67.22       95.60     28.73 o 
  -8   5  11      661.34      517.40     90.14 o 
  -7   5  11      917.41      927.15     91.60 o 
  -6   5  11      533.08      517.79     39.04 o 
  -5   5  11       47.09       47.53     18.07 o 
  -4   5  11     1552.58     1575.81     39.02 o 
  -3   5  11      345.62      281.81     43.99 o 
  -2   5  11      945.53      916.27     63.17 o 
  -1   5  11      181.26      232.45     31.32 o 
   0   5  11      875.27      926.50     47.46 o 
   1   5  11      210.45      222.37     41.72 o 
   2   5  11      694.36      729.61     33.67 o 
   3   5  11      507.87      460.34     28.25 o 
   4   5  11     2824.32     2785.51    128.61 o 
   5   5  11      180.08      215.06     22.60 o 
   6   5  11      375.27      452.11     44.00 o 
   7   5  11       70.95      107.26     22.72 o 
   8   5  11        9.53       40.76     60.67 o 
   9   5  11      223.72      207.17     27.25 o 
  10   5  11      299.47      260.39     36.20 o 
 -12   6  11      389.53      622.84    128.93 o 
 -11   6  11     1904.91     1865.44    160.09 o 
 -10   6  11     2053.16     1862.99    138.45 o 
  -9   6  11     2006.29     2102.53    138.23 o 
  -8   6  11      696.77      614.49     40.33 o 
  -7   6  11     1216.69     1099.62     49.91 o 
  -6   6  11     1100.39     1018.82     84.86 o 
  -5   6  11     1486.68     1624.58     47.10 o 
  -4   6  11      128.33      192.21     50.74 o 
  -3   6  11       23.47       37.50     56.97 o 
  -2   6  11       92.45      146.63     30.73 o 
  -1   6  11      460.65      411.83     37.22 o 
   0   6  11     1582.73     1521.26     41.22 o 
   1   6  11     1181.62     1140.79     52.12 o 
   2   6  11     1455.80     1539.51     62.98 o 
   3   6  11     1836.73     1773.65     63.37 o 
   4   6  11     1779.95     1928.01     95.54 o 
   5   6  11     1744.85     2102.01     73.44 o 
   6   6  11      974.77     1009.84     51.14 o 
   7   6  11      648.24      759.07     65.35 o 
   8   6  11       64.50       73.79     29.99 o 
   9   6  11      286.07      362.65    199.89 o 
 -11   7  11      476.44      417.86     99.51 o 
 -10   7  11       12.19       91.91     32.66 o 
  -9   7  11        4.66       70.75     83.07 o 
  -8   7  11      197.63      225.54     78.04 o 
  -7   7  11     1130.29     1135.87     81.10 o 
  -6   7  11      583.33      689.86     61.03 o 
  -5   7  11       32.60       23.77     62.71 o 
  -4   7  11       22.91       13.21     22.09 o 
  -3   7  11     1469.26     1399.20     63.03 o 
  -2   7  11      200.16      243.78     55.64 o 
  -1   7  11      728.20      711.63     34.72 o 
   0   7  11        9.45       54.52     57.31 o 
   1   7  11      486.76      641.69     55.95 o 
   2   7  11      199.64      260.12     44.63 o 
   3   7  11      599.38      632.15     63.56 o 
   4   7  11      366.71      444.70     61.43 o 
   5   7  11     2172.71     2276.80     74.66 o 
   6   7  11      176.94      178.87     63.08 o 
   7   7  11       51.40       30.45     44.70 o 
  -9   8  11       22.46      -57.11     57.11 o 
  -8   8  11       13.30       74.42     55.38 o 
  -7   8  11      668.35      706.76     81.84 o 
  -6   8  11      220.38      162.23     22.98 o 
  -5   8  11       59.26       53.25     23.00 o 
  -4   8  11        5.36        5.17     44.46 o 
  -3   8  11     7864.61     7976.47    187.99 o 
  -2   8  11        5.91       52.09     22.54 o 
  -1   8  11     5863.48     5999.86    135.91 o 
   0   8  11      251.30      195.38     39.97 o 
   1   8  11       11.09       34.27     38.21 o 
   2   8  11      285.31      355.75     33.32 o 
   3   8  11      590.20      832.59    102.76 o 
   4   8  11       90.22      121.64     78.03 o 
   5   8  11      154.73      141.21     48.71 o 
   6   8  11        0.64       16.22    105.57 o 
  -7   9  11      830.55      645.87    100.38 o 
  -6   9  11        2.16       -4.99     59.71 o 
  -5   9  11        6.38      138.08     37.21 o 
  -4   9  11      299.48      398.05     70.96 o 
  -3   9  11     3008.18     2515.16     95.50 o 
  -2   9  11      241.67      246.85     78.94 o 
  -1   9  11      113.14      218.52     65.78 o 
   0   9  11       10.34       60.69     35.92 o 
   1   9  11      145.60      169.00    100.61 o 
   2   9  11       21.26       -6.53     47.00 o 
   3   9  11      143.12       71.61     53.59 o 
 -14   0  12     5534.09     6092.85    245.31 o 
 -12   0  12     4141.75     3929.32    145.49 o 
 -10   0  12      334.28      392.46     50.19 o 
  -8   0  12      563.34      463.13     30.87 o 
  -6   0  12      926.09      846.06     34.42 o 
  -4   0  12     2656.34     2378.97     62.20 o 
  -2   0  12     8833.03     8981.73    184.73 o 
   0   0  12     5915.81     6550.03    231.81 o 
   2   0  12     8235.90     8129.03    152.66 o 
   4   0  12       34.75       29.23     32.55 o 
   6   0  12     2542.54     2733.31    166.14 o 
   8   0  12     1965.26     1758.42    146.83 o 
  10   0  12       44.89      -27.69     65.76 o 
 -15   1  12      138.07      197.36     76.19 o 
 -14   1  12      428.51      545.96     99.65 o 
 -13   1  12        1.33      187.07     82.77 o 
 -12   1  12       43.92       63.96     19.04 o 
 -11   1  12      211.26      271.49     40.82 o 
 -10   1  12      454.60      412.68     42.44 o 
  -9   1  12      115.85       71.85     18.44 o 
  -8   1  12        5.41       -9.44      9.44 o 
  -7   1  12       99.80      120.02     26.63 o 
  -6   1  12     3050.76     2913.25     59.58 o 
  -5   1  12      673.72      751.07     47.25 o 
  -4   1  12      167.06      187.75     26.00 o 
  -3   1  12     1194.70     1181.71     55.94 o 
  -2   1  12       56.71       77.87     16.27 o 
  -1   1  12      182.31      142.68     13.96 o 
   0   1  12     3116.32     3044.47     99.33 o 
   1   1  12     1027.96     1111.34     39.34 o 
   2   1  12     2662.67     2740.61     58.18 o 
   3   1  12       33.29       22.02      8.80 o 
   4   1  12       43.28       16.07     16.98 o 
   5   1  12      759.29      784.45     31.84 o 
   6   1  12       30.12       26.59     13.98 o 
   7   1  12     1501.63     1514.25     40.77 o 
   8   1  12     4571.99     4790.86    126.47 o 
   9   1  12      932.68      992.03     60.05 o 
  10   1  12      111.81      115.50     29.60 o 
  11   1  12       33.03       70.04     73.21 o 
 -15   2  12        4.16      -50.19     50.19 o 
 -14   2  12      346.95      446.18     40.09 o 
 -13   2  12      621.42      584.85    126.43 o 
 -12   2  12        2.49       46.69     63.19 o 
 -11   2  12     1429.71     1423.99     67.46 o 
 -10   2  12     1639.80     2046.34     92.35 o 
  -9   2  12      764.19      833.12     43.49 o 
  -8   2  12     1637.18     1702.71    107.62 o 
  -7   2  12     5701.82     5395.93    155.54 o 
  -6   2  12     8056.59     7744.53    123.33 o 
  -5   2  12    12428.80    12424.04    168.39 o 
  -4   2  12     2795.82     2855.58     47.08 o 
  -3   2  12      306.47      255.84     27.08 o 
  -2   2  12      146.75      170.71     17.93 o 
  -1   2  12       54.29       51.47     18.30 o 
   0   2  12      614.50      625.85     37.61 o 
   1   2  12      500.91      542.14     30.71 o 
   2   2  12      140.68      221.11     46.51 o 
   3   2  12     1142.86     1221.39     28.67 o 
   4   2  12     4616.82     4655.65    146.87 o 
   5   2  12     1855.60     2053.07     43.98 o 
   6   2  12     2544.12     2521.43     90.35 o 
   7   2  12     1418.44     1452.34     66.56 o 
   8   2  12       53.89       72.28     36.48 o 
   9   2  12     1556.34     1475.59     70.01 o 
  10   2  12      623.49      464.90    147.97 o 
  11   2  12      794.22      734.34    129.03 o 
 -15   3  12     1481.88     1652.77    141.91 o 
 -14   3  12       66.57        0.38     53.46 o 
 -13   3  12      124.89      192.80     33.47 o 
 -12   3  12       88.55      196.62     40.26 o 
 -11   3  12       53.58       68.62     21.45 o 
 -10   3  12      276.92      305.72     60.54 o 
  -9   3  12      132.11      158.10     22.61 o 
  -8   3  12      240.28      229.61     41.28 o 
  -7   3  12     4615.71     5040.86     87.12 o 
  -6   3  12     1755.82     1719.75     75.06 o 
  -5   3  12       43.56       81.31     21.28 o 
  -4   3  12      102.32      130.27     20.81 o 
  -3   3  12      199.74      208.97     18.55 o 
  -2   3  12        2.82       41.29     11.51 o 
  -1   3  12      507.16      464.10     20.12 o 
   0   3  12       22.96       17.01     12.27 o 
   1   3  12     4171.98     3993.50    136.21 o 
   2   3  12        3.19       40.01     24.80 o 
   3   3  12      246.25      273.60     35.96 o 
   4   3  12      113.93      215.92     23.88 o 
   5   3  12      994.55      987.04     50.90 o 
   6   3  12      152.79      176.98     25.99 o 
   7   3  12      410.97      456.09     47.20 o 
   8   3  12      897.55     1045.49     82.92 o 
   9   3  12     1569.99     1564.50     60.40 o 
  10   3  12      199.51      175.95     49.38 o 
 -14   4  12       52.15       94.74     72.19 o 
 -13   4  12     7430.21     7680.32    218.27 o 
 -12   4  12       13.01       63.58     18.20 o 
 -11   4  12      626.01      761.26     49.53 o 
 -10   4  12      775.45      818.19     42.79 o 
  -9   4  12     1226.14     1348.73    108.11 o 
  -8   4  12        1.73       30.15     25.23 o 
  -7   4  12        7.34       91.64     15.51 o 
  -6   4  12      250.72      225.94     22.85 o 
  -5   4  12      208.04      167.96     13.18 o 
  -4   4  12       39.78       -0.35     20.98 o 
  -3   4  12     7111.88     7199.47    120.80 o 
  -2   4  12      409.33      416.08     25.78 o 
  -1   4  12     8096.89     7737.42    210.91 o 
   0   4  12       73.80       59.21     13.98 o 
   1   4  12     5754.43     5576.59    146.22 o 
   2   4  12       25.68       -5.02     17.05 o 
   3   4  12     2898.22     2998.75     60.94 o 
   4   4  12       44.23      119.34     30.95 o 
   5   4  12      239.76      258.43     21.00 o 
   6   4  12        4.16       55.51     33.02 o 
   7   4  12     1066.44     1046.03     54.96 o 
   8   4  12       13.36      111.89     27.55 o 
   9   4  12      335.59      415.16     45.15 o 
  10   4  12      158.19       98.99     69.29 o 
 -13   5  12      113.58      232.83     40.19 o 
 -12   5  12      204.49      139.57     49.09 o 
 -11   5  12       21.03      132.90     34.92 o 
 -10   5  12        1.00      -32.97     37.94 o 
  -9   5  12      399.61      513.61     55.95 o 
  -8   5  12       54.66      114.17     58.95 o 
  -7   5  12      926.22     1024.76     49.96 o 
  -6   5  12      502.77      518.53     57.45 o 
  -5   5  12      422.86      480.33     32.79 o 
  -4   5  12      269.89      349.86     71.82 o 
  -3   5  12      134.81      199.04     22.11 o 
  -2   5  12      239.05      202.82     17.89 o 
  -1   5  12      604.71      729.29     34.45 o 
   0   5  12      403.17      438.21     37.47 o 
   1   5  12     3473.54     3528.68     78.66 o 
   2   5  12      387.18      348.05     20.15 o 
   3   5  12      310.37      280.87     47.08 o 
   4   5  12      131.37      163.59     32.64 o 
   5   5  12       17.39       84.91     21.92 o 
   6   5  12      229.80      242.07     47.57 o 
   7   5  12     1050.32      987.75     65.29 o 
   8   5  12     1068.55     1183.37     67.36 o 
   9   5  12     1642.01     2028.00    100.02 o 
 -12   6  12        8.27      -26.45     40.67 o 
 -11   6  12      602.26      478.32     80.48 o 
 -10   6  12      985.38     1048.12     51.70 o 
  -9   6  12     1412.79     1300.74     89.91 o 
  -8   6  12     2577.88     2749.82    160.12 o 
  -7   6  12     1513.99     1470.51    111.07 o 
  -6   6  12     2141.40     2126.69     66.03 o 
  -5   6  12     1062.35     1026.59     36.05 o 
  -4   6  12     1287.99     1296.79    153.10 o 
  -3   6  12        5.00       15.66     68.10 o 
  -2   6  12      478.32      514.41     51.09 o 
  -1   6  12      633.32      655.89     26.85 o 
   0   6  12     1007.87     1084.22     57.70 o 
   1   6  12      381.92      427.13     50.74 o 
   2   6  12       20.15       34.60     19.73 o 
   3   6  12      882.09      989.49     45.82 o 
   4   6  12     1599.43     1565.86     96.09 o 
   5   6  12     1555.56     1437.24    129.53 o 
   6   6  12      837.64      943.21     58.95 o 
   7   6  12       12.83       52.67     23.32 o 
   8   6  12      769.25      651.33    105.51 o 
 -11   7  12       58.35       81.21    128.93 o 
 -10   7  12      199.68      259.45     57.98 o 
  -9   7  12        2.84      -22.44    117.68 o 
  -8   7  12      343.31      336.92     35.84 o 
  -7   7  12      503.89      592.07     89.29 o 
  -6   7  12     1872.36     2007.32    155.76 o 
  -5   7  12       22.76       69.54     22.07 o 
  -4   7  12       54.84      124.46     60.00 o 
  -3   7  12        1.96       13.63     35.13 o 
  -2   7  12        8.81       17.57     20.05 o 
  -1   7  12      372.31      416.45     47.53 o 
   0   7  12      634.50      680.15     65.20 o 
   1   7  12       16.65       -4.82     23.37 o 
   2   7  12     1750.40     1694.37     81.51 o 
   3   7  12      287.36      290.82     53.83 o 
   4   7  12        4.41       78.95     22.70 o 
   5   7  12       35.44       17.67     23.88 o 
   6   7  12      327.10      433.39     60.61 o 
   7   7  12        5.20       68.64     49.46 o 
  -9   8  12       31.38      -54.01    133.26 o 
  -8   8  12      259.42      319.58     54.52 o 
  -7   8  12       75.65       91.75     42.40 o 
  -6   8  12      184.26      237.30     40.75 o 
  -5   8  12        5.41        7.91     25.85 o 
  -4   8  12      814.08     1131.16    183.45 o 
  -3   8  12       61.54      159.25     43.27 o 
  -2   8  12     4628.94     4342.05    118.68 o 
  -1   8  12      143.47      190.65     52.69 o 
   0   8  12     1149.13     1126.00    100.67 o 
   1   8  12      314.74      320.88     46.31 o 
   2   8  12     3463.34     3791.66    134.64 o 
   3   8  12      151.52      180.45     63.12 o 
   4   8  12      535.27      572.89    108.09 o 
   5   8  12      150.51      206.97     89.13 o 
  -6   9  12     1135.95     1013.20     68.24 o 
  -5   9  12       21.79       40.58     29.56 o 
  -4   9  12      526.60      593.52    190.37 o 
  -3   9  12       13.63       58.91     68.36 o 
  -2   9  12       55.26       85.81     32.06 o 
  -1   9  12      215.45      186.91     51.92 o 
   0   9  12      413.32      445.13     37.44 o 
   1   9  12      111.75       77.66     38.65 o 
   2   9  12     1004.46     1091.95    115.46 o 
 -15   0  13      519.63      673.22    102.11 o 
 -13   0  13     7566.35     8108.22    242.73 o 
 -11   0  13     4242.92     4185.52    188.65 o 
  -9   0  13     2284.79     2434.14     79.34 o 
  -7   0  13       30.57       50.27     17.30 o 
  -5   0  13     3610.20     3266.16    134.76 o 
  -3   0  13     2337.01     2353.27     65.98 o 
  -1   0  13     2496.97     2465.36    144.21 o 
   1   0  13    10050.09     9858.97    219.94 o 
   3   0  13     1348.86     1545.83     78.69 o 
   5   0  13     1281.28     1302.54     48.71 o 
   7   0  13     4920.03     4702.78    189.01 o 
   9   0  13       10.55      -39.89     39.89 o 
 -15   1  13       77.31       53.38     54.36 o 
 -14   1  13        2.76       -5.53     78.24 o 
 -13   1  13        8.54       22.64     34.71 o 
 -12   1  13        0.09       12.03     39.18 o 
 -11   1  13     2111.96     2166.62     93.44 o 
 -10   1  13      142.72      211.12     30.78 o 
  -9   1  13     1290.67     1280.14     56.88 o 
  -8   1  13       21.62       38.49     19.02 o 
  -7   1  13        2.51       26.81     10.38 o 
  -6   1  13      522.88      499.25     25.35 o 
  -5   1  13      158.90      107.93     23.99 o 
  -4   1  13      450.50      413.14     37.92 o 
  -3   1  13     9017.83     9206.53    132.46 o 
  -2   1  13     1181.54     1206.61     52.29 o 
  -1   1  13      173.39      226.14     18.36 o 
   0   1  13       20.71       29.63     21.03 o 
   1   1  13     3084.03     2833.99    112.48 o 
   2   1  13      112.16       57.52     18.58 o 
   3   1  13     2647.21     2516.71     85.58 o 
   4   1  13      715.59      683.81     38.37 o 
   5   1  13     2080.46     2028.18     64.69 o 
   6   1  13       26.93       40.97     21.73 o 
   7   1  13      547.53      606.12     33.09 o 
   8   1  13     2102.78     2201.68     88.41 o 
   9   1  13     1526.54     1397.87     85.93 o 
  10   1  13      416.90      489.91     54.22 o 
 -15   2  13      168.75      172.20     53.85 o 
 -14   2  13       18.62      -10.10     37.47 o 
 -13   2  13        3.17      -42.61     42.61 o 
 -12   2  13      261.52      264.85     43.62 o 
 -11   2  13      263.22      342.66     43.60 o 
 -10   2  13       71.96      147.58     33.15 o 
  -9   2  13       38.81       76.97     34.72 o 
  -8   2  13     1528.81     1512.43     52.78 o 
  -7   2  13     3836.11     3620.60     88.83 o 
  -6   2  13     6546.89     6379.88     91.56 o 
  -5   2  13     4384.42     4231.07     80.13 o 
  -4   2  13     2915.73     2882.48     75.76 o 
  -3   2  13     1857.46     1944.75     50.29 o 
  -2   2  13     3178.38     3239.18     99.97 o 
  -1   2  13     2795.18     2726.24     81.91 o 
   0   2  13     2268.12     2273.51     63.98 o 
   1   2  13        1.56       46.78     40.72 o 
   2   2  13      356.67      393.59     27.15 o 
   3   2  13       93.44      167.89     31.69 o 
   4   2  13     1066.34     1100.06     48.89 o 
   5   2  13     1874.05     1712.97     50.82 o 
   6   2  13      719.76      727.94     57.39 o 
   7   2  13      650.36      841.78     77.01 o 
   8   2  13     1112.42     1015.04     55.81 o 
   9   2  13     1771.59     1576.66     74.82 o 
  10   2  13      885.32     1004.34     72.07 o 
 -14   3  13      166.67      242.13     96.92 o 
 -13   3  13        6.13       83.51     38.97 o 
 -12   3  13      179.63      152.67     30.23 o 
 -11   3  13       26.27      130.52     27.37 o 
 -10   3  13     4088.33     3932.95    139.83 o 
  -9   3  13       16.08        4.65     51.12 o 
  -8   3  13       32.17       30.19     19.48 o 
  -7   3  13       91.75       35.45     25.41 o 
  -6   3  13     2734.74     2613.67     96.07 o 
  -5   3  13        5.24       -4.21     16.24 o 
  -4   3  13     1427.19     1378.54     78.30 o 
  -3   3  13     1684.03     1460.33     53.79 o 
  -2   3  13     3111.51     3056.97     51.82 o 
  -1   3  13      640.13      676.27     51.28 o 
   0   3  13     3670.35     3473.42     88.88 o 
   1   3  13      527.87      432.16     42.02 o 
   2   3  13     3178.12     3009.79     83.66 o 
   3   3  13        4.31        6.42     16.18 o 
   4   3  13      687.24      816.37     29.14 o 
   5   3  13        8.01       17.77     27.68 o 
   6   3  13       94.29      118.51     37.66 o 
   7   3  13      338.42      362.59     46.44 o 
   8   3  13     2124.89     1981.19    118.51 o 
   9   3  13      486.64      462.22     51.44 o 
  10   3  13      398.82      498.44     77.09 o 
 -14   4  13     2766.19     2607.66    221.40 o 
 -13   4  13        3.72      -12.66     29.01 o 
 -12   4  13     4810.26     4790.47    122.09 o 
 -11   4  13       31.09       48.96     25.83 o 
 -10   4  13     4411.24     4765.84    100.60 o 
  -9   4  13       49.34       76.51     24.34 o 
  -8   4  13     1374.96     1456.00    114.00 o 
  -7   4  13       35.76       70.94     42.96 o 
  -6   4  13      210.22      166.78     18.28 o 
  -5   4  13      217.17      241.44     43.99 o 
  -4   4  13     1157.31     1177.97     41.50 o 
  -3   4  13      282.21      278.61     19.35 o 
  -2   4  13     1123.73     1122.85     55.24 o 
  -1   4  13        0.79      119.30     65.70 o 
   0   4  13     2490.38     2612.14     60.93 o 
   1   4  13      314.32      357.50     27.35 o 
   2   4  13    10402.38    10350.82    296.96 o 
   3   4  13       61.68       52.42     33.80 o 
   4   4  13     1165.79     1322.78     36.26 o 
   5   4  13      221.26      278.22     28.69 o 
   6   4  13     1904.48     1849.89     91.69 o 
   7   4  13        0.37       47.24     52.11 o 
   8   4  13      302.22      431.85     35.70 o 
   9   4  13      299.40      330.76     61.94 o 
 -13   5  13        0.37       -2.14     62.30 o 
 -12   5  13        3.24      107.21     76.26 o 
 -11   5  13      463.07      612.40     53.89 o 
 -10   5  13      803.11     1078.67     46.14 o 
  -9   5  13      194.41      188.26     22.46 o 
  -8   5  13      624.15      570.69     67.45 o 
  -7   5  13       18.51        5.19     27.74 o 
  -6   5  13       11.07       -3.51     34.09 o 
  -5   5  13      588.90      568.97     33.37 o 
  -4   5  13     1959.71     1943.93     59.53 o 
  -3   5  13     1616.12     1644.79    108.67 o 
  -2   5  13     2469.81     2739.52    110.98 o 
  -1   5  13        2.56       41.66     41.99 o 
   0   5  13     1308.56     1353.30     39.49 o 
   1   5  13       13.37       45.63     31.47 o 
   2   5  13      717.03      808.85     54.80 o 
   3   5  13       55.34      107.67     23.57 o 
   4   5  13     2594.63     2627.28     88.64 o 
   5   5  13       73.09       66.60     36.76 o 
   6   5  13      952.70      832.12     72.65 o 
   7   5  13       37.12       29.19     37.22 o 
   8   5  13     2486.51     2244.61     85.12 o 
 -12   6  13       30.24        4.60     89.13 o 
 -11   6  13       61.02      110.09     40.65 o 
 -10   6  13       52.16       40.15     27.51 o 
  -9   6  13      200.59      177.84     60.95 o 
  -8   6  13      799.54     1043.62     47.16 o 
  -7   6  13     2152.36     2350.77     74.24 o 
  -6   6  13     2014.89     2229.50    152.06 o 
  -5   6  13     1579.81     1754.18     61.90 o 
  -4   6  13      267.87      268.09     47.36 o 
  -3   6  13     2667.66     2765.17    169.19 o 
  -2   6  13     1547.68     1554.73     63.09 o 
  -1   6  13      803.34      894.64     50.96 o 
   0   6  13      316.84      307.79     59.70 o 
   1   6  13       23.38       22.45     22.98 o 
   2   6  13        0.57       40.76     58.52 o 
   3   6  13     1393.78     1453.31     91.25 o 
   4   6  13     1016.71     1279.60     53.82 o 
   5   6  13      957.98     1075.38     66.88 o 
   6   6  13      126.66      214.81     39.97 o 
   7   6  13       30.65        8.35     29.64 o 
 -10   7  13      198.15      107.68     59.71 o 
  -9   7  13      693.54      850.06     62.94 o 
  -8   7  13        2.49        1.39    154.03 o 
  -7   7  13        3.50       30.37     25.37 o 
  -6   7  13       92.81       78.80     62.22 o 
  -5   7  13      391.23      378.18     31.90 o 
  -4   7  13      414.36      495.95     36.06 o 
  -3   7  13     4113.31     4001.49    144.05 o 
  -2   7  13      910.53     1093.83     43.93 o 
  -1   7  13       20.61      -10.28     39.95 o 
   0   7  13       13.56       13.43     82.21 o 
   1   7  13     1722.12     1406.40    119.37 o 
   2   7  13       49.81       42.40     24.49 o 
   3   7  13      625.56      630.92     31.43 o 
   4   7  13       37.07      121.04     67.69 o 
   5   7  13      632.41      902.82    137.89 o 
   6   7  13       38.60      138.89     40.33 o 
  -8   8  13       97.67      149.65     44.49 o 
  -7   8  13      214.90      472.20     53.47 o 
  -6   8  13        6.73      -21.76     44.13 o 
  -5   8  13       40.09       84.31     40.27 o 
  -4   8  13      201.18      255.27     29.63 o 
  -3   8  13      302.06      288.15     30.80 o 
  -2   8  13       10.64       26.09     35.11 o 
  -1   8  13      368.90      338.72     66.60 o 
   0   8  13        5.98       43.30     42.02 o 
   1   8  13     4391.37     4623.90    167.48 o 
   2   8  13       42.51       80.02     21.87 o 
   3   8  13     2744.17     2589.11     99.77 o 
   4   8  13      115.33      -17.02     40.65 o 
  -5   9  13        1.48       81.37     51.05 o 
  -4   9  13      368.55      242.79    121.15 o 
  -3   9  13      964.59      768.77     58.13 o 
  -2   9  13      171.91      186.91     39.16 o 
  -1   9  13       27.39       -6.03     27.75 o 
   0   9  13      308.01       76.49     72.69 o 
 -14   0  14       51.26       -8.82    102.11 o 
 -12   0  14     1454.98     1457.40     81.81 o 
 -10   0  14     7390.01     7536.04    352.69 o 
  -8   0  14     5083.46     4957.48    163.28 o 
  -6   0  14     1594.43     1468.72     40.99 o 
  -4   0  14     1318.17     1280.47     46.02 o 
  -2   0  14      274.94      316.42     25.40 o 
   0   0  14     5544.88     5841.20    253.79 o 
   2   0  14     7104.94     7604.22    167.29 o 
   4   0  14     1765.26     1945.82    131.48 o 
   6   0  14     4430.00     4547.20    322.07 o 
   8   0  14       53.72      154.22     43.25 o 
  10   0  14      592.86      835.90    103.84 o 
 -15   1  14       17.91       23.62     70.96 o 
 -14   1  14     1407.59     1541.01    104.67 o 
 -13   1  14      228.51      265.58     57.23 o 
 -12   1  14      173.83      121.01     58.68 o 
 -11   1  14       39.41       74.54     28.91 o 
 -10   1  14      865.71      907.35     47.80 o 
  -9   1  14       73.17      144.60     33.28 o 
  -8   1  14     3832.73     3660.93     84.53 o 
  -7   1  14      338.12      264.87     17.62 o 
  -6   1  14     4273.94     4135.57    107.73 o 
  -5   1  14       42.47       54.24     15.56 o 
  -4   1  14     2396.30     2313.68     43.90 o 
  -3   1  14     1846.97     1869.73     71.88 o 
  -2   1  14     6821.42     6824.56    137.47 o 
  -1   1  14      913.31      904.62     35.01 o 
   0   1  14       51.99       69.33     33.56 o 
   1   1  14      271.59      316.27     26.25 o 
   2   1  14      934.20      972.15     41.08 o 
   3   1  14       14.91       39.75     24.43 o 
   4   1  14     2427.66     2595.52     60.75 o 
   5   1  14      242.55      252.30     42.53 o 
   6   1  14     3981.39     4039.46     95.89 o 
   7   1  14        7.87       55.23     51.42 o 
   8   1  14      289.40      216.72     27.31 o 
   9   1  14       90.57      110.18     41.89 o 
  10   1  14       68.02      151.36    139.32 o 
 -14   2  14      844.50      983.17     59.70 o 
 -13   2  14     1023.32     1068.80     57.67 o 
 -12   2  14      674.63      828.16     70.88 o 
 -11   2  14      103.68       97.21     24.90 o 
 -10   2  14      331.30      400.33     55.29 o 
  -9   2  14      887.41      884.22     46.77 o 
  -8   2  14       81.51       40.05     28.12 o 
  -7   2  14     1299.72     1243.84     66.48 o 
  -6   2  14     2432.43     2433.04     55.15 o 
  -5   2  14     1858.22     1816.26     44.26 o 
  -4   2  14     1273.99     1305.45     48.24 o 
  -3   2  14     6136.97     5999.90    116.59 o 
  -2   2  14     8853.80     8592.89    130.10 o 
  -1   2  14     5625.72     5532.66    126.80 o 
   0   2  14     1229.81     1313.87     70.58 o 
   1   2  14      602.81      530.86     33.18 o 
   2   2  14      328.00      351.29     21.66 o 
   3   2  14       57.71       13.32     25.38 o 
   4   2  14      720.47      660.58     22.88 o 
   5   2  14      235.28      305.17     22.75 o 
   6   2  14      624.91      556.21     32.64 o 
   7   2  14      308.72      371.11     54.68 o 
   8   2  14     1715.82     1580.69     95.67 o 
   9   2  14     1326.77     1170.29    100.84 o 
  10   2  14      532.49      522.47     93.05 o 
 -14   3  14      623.51      740.92     69.98 o 
 -13   3  14     1461.03     1416.90     53.26 o 
 -12   3  14       88.41       55.51     53.42 o 
 -11   3  14     1997.88     1812.38     60.09 o 
 -10   3  14      463.00      526.59     71.87 o 
  -9   3  14      587.20      584.90     58.95 o 
  -8   3  14       61.23      125.60     21.54 o 
  -7   3  14     1206.01     1288.58    103.42 o 
  -6   3  14       60.67       70.71     22.32 o 
  -5   3  14      533.67      601.46     69.27 o 
  -4   3  14      955.34     1042.33     44.96 o 
  -3   3  14     6587.63     6805.61    137.41 o 
  -2   3  14     1569.14     1588.66    112.66 o 
  -1   3  14     2257.05     2333.17     48.06 o 
   0   3  14        7.33       35.91     13.48 o 
   1   3  14       89.15       75.97     26.31 o 
   2   3  14       96.01      103.17     36.80 o 
   3   3  14      415.50      456.99     63.21 o 
   4   3  14        0.42       49.25     26.33 o 
   5   3  14     2687.29     2945.95     97.68 o 
   6   3  14       41.09       80.98     19.09 o 
   7   3  14     1163.39     1292.77     63.59 o 
   8   3  14       54.38      104.72     52.52 o 
   9   3  14       36.04       96.52     39.72 o 
 -13   4  14      291.24      410.98     80.48 o 
 -12   4  14       21.38       95.76     29.54 o 
 -11   4  14     2972.21     3258.62    107.49 o 
 -10   4  14       22.84      -32.00     32.00 o 
  -9   4  14     9444.02    10258.51    259.52 o 
  -8   4  14      104.09      181.96     27.60 o 
  -7   4  14     1496.06     1592.82     68.42 o 
  -6   4  14        1.42      -15.66     15.66 o 
  -5   4  14     1947.97     2015.86     83.54 o 
  -4   4  14      137.82      140.85     40.54 o 
  -3   4  14      216.15      317.74     58.20 o 
  -2   4  14      199.16      255.54     26.06 o 
  -1   4  14       60.30      113.47     43.46 o 
   0   4  14       19.09       90.32     30.73 o 
   1   4  14     7433.38     7631.82    232.06 o 
   2   4  14      125.00       99.85     16.12 o 
   3   4  14     5199.83     5498.89    147.33 o 
   4   4  14        1.80       -3.00     15.15 o 
   5   4  14     1555.05     1579.69    133.82 o 
   6   4  14      234.90      223.49     20.88 o 
   7   4  14      961.17      888.87    111.52 o 
   8   4  14        1.38        4.01     25.37 o 
   9   4  14       92.94       52.39     34.97 o 
 -13   5  14     1075.49      860.51    173.93 o 
 -12   5  14        2.15       53.65     62.30 o 
 -11   5  14      609.41      726.85    176.53 o 
 -10   5  14       52.02       39.00     35.27 o 
  -9   5  14      879.50      916.83     95.92 o 
  -8   5  14      267.49      294.24     57.52 o 
  -7   5  14     2170.63     2140.20     71.07 o 
  -6   5  14      131.05      120.47     35.24 o 
  -5   5  14      357.91      454.08     64.71 o 
  -4   5  14      137.02      121.36     28.27 o 
  -3   5  14     3294.30     3058.41    237.73 o 
  -2   5  14     1210.56     1115.50     78.19 o 
  -1   5  14      854.52      775.32     78.32 o 
   0   5  14      239.43      204.44     29.96 o 
   1   5  14      320.36      492.06    116.39 o 
   2   5  14      784.33      683.53     36.32 o 
   3   5  14      724.47      640.81     53.35 o 
   4   5  14      156.09       99.36     42.47 o 
   5   5  14     4140.29     3995.29    144.98 o 
   6   5  14      257.92      265.51     25.54 o 
   7   5  14      108.16      180.26     60.60 o 
   8   5  14        7.65       11.06     55.64 o 
 -11   6  14        8.25       84.49     44.13 o 
 -10   6  14       15.13       92.60     35.96 o 
  -9   6  14       12.71       56.56     47.19 o 
  -8   6  14       45.48        2.51     51.05 o 
  -7   6  14      992.29     1049.73     76.87 o 
  -6   6  14     1120.19     1292.18    104.57 o 
  -5   6  14      284.92      286.91     40.67 o 
  -4   6  14     1034.13      957.91     67.50 o 
  -3   6  14     2928.41     3033.77    173.76 o 
  -2   6  14     3126.75     3164.25    131.61 o 
  -1   6  14     2012.78     2100.76    154.95 o 
   0   6  14      974.10      983.46     42.60 o 
   1   6  14      492.41      472.07     44.56 o 
   2   6  14      537.74      654.12     30.23 o 
   3   6  14      381.62      165.04     28.70 o 
   4   6  14      513.43      575.59     76.91 o 
   5   6  14      550.45      649.47     92.89 o 
   6   6  14       12.45       53.71     25.44 o 
   7   6  14      513.41      423.43     66.35 o 
 -10   7  14      593.64      528.95     56.13 o 
  -9   7  14       47.15       81.10     32.24 o 
  -8   7  14      667.76      679.20     91.72 o 
  -7   7  14      146.04       45.94     60.57 o 
  -6   7  14     1177.07     1427.14    197.29 o 
  -5   7  14       69.56      -31.04     31.04 o 
  -4   7  14      200.42      201.29     38.06 o 
  -3   7  14     1271.87     1250.49    139.74 o 
  -2   7  14     3564.42     3435.68    150.19 o 
  -1   7  14       98.10       62.05     51.86 o 
   0   7  14      563.96      755.98     46.98 o 
   1   7  14       74.59       53.10     73.70 o 
   2   7  14      150.88      173.76     41.54 o 
   3   7  14      228.70      356.71     69.44 o 
   4   7  14     2328.09     2366.89     82.71 o 
   5   7  14       74.76      145.60     29.48 o 
  -8   8  14     2689.87     2670.30    128.42 o 
  -7   8  14       87.09      168.75     99.51 o 
  -6   8  14       39.04        0.00     58.84 o 
  -5   8  14      111.14      123.01     31.54 o 
  -4   8  14      596.15      864.71    182.58 o 
  -3   8  14       22.15      -32.88     50.19 o 
  -2   8  14       65.20      145.31     64.03 o 
  -1   8  14        7.46       52.92     56.87 o 
   0   8  14      464.40      463.57     76.63 o 
   1   8  14      534.54      685.70     73.30 o 
   2   8  14     3785.84     3776.82    111.37 o 
   3   8  14       17.65       40.84     37.44 o 
 -13   0  15      460.01      631.03    121.15 o 
 -11   0  15     2485.80     2442.59    135.99 o 
  -9   0  15     5835.11     5970.21    192.05 o 
  -7   0  15     5585.36     5736.24    184.35 o 
  -5   0  15     5095.00     4773.17    154.62 o 
  -3   0  15      303.69      387.09     57.11 o 
  -1   0  15     1538.23     1574.40    112.70 o 
   1   0  15     2933.16     3355.97     91.58 o 
   3   0  15     1966.46     1805.18     49.87 o 
   5   0  15     5826.42     5749.88    137.03 o 
   7   0  15      543.39      378.48     78.74 o 
   9   0  15       15.80      -22.36     45.78 o 
 -14   1  15      146.22      280.46     85.21 o 
 -13   1  15     2749.82     2859.17    137.35 o 
 -12   1  15      305.19      470.28     74.37 o 
 -11   1  15       47.95        6.59     20.22 o 
 -10   1  15      141.18      187.61     20.08 o 
  -9   1  15      244.15      213.12     24.08 o 
  -8   1  15        6.44        2.44     15.06 o 
  -7   1  15     3953.01     3756.84    117.54 o 
  -6   1  15      855.51      768.05     36.92 o 
  -5   1  15     5109.10     4935.08    133.88 o 
  -4   1  15      593.22      676.64     32.38 o 
  -3   1  15     1529.06     1529.70     43.63 o 
  -2   1  15      521.14      574.82     21.45 o 
  -1   1  15     1308.06     1467.58     48.28 o 
   0   1  15     3548.75     3785.75     86.45 o 
   1   1  15    12509.16    12666.20    207.94 o 
   2   1  15     1865.03     2016.13     68.23 o 
   3   1  15      357.17      343.36     28.60 o 
   4   1  15      214.45      291.92     31.93 o 
   5   1  15     2897.80     3068.90     65.55 o 
   6   1  15      100.35      157.36     33.07 o 
   7   1  15     1408.31     1380.40    112.77 o 
   8   1  15      283.39      329.73     31.10 o 
   9   1  15     2606.83     2788.80    187.81 o 
 -14   2  15     3121.06     3134.28    139.93 o 
 -13   2  15     5423.05     5411.40    148.70 o 
 -12   2  15     2944.69     3147.94    242.65 o 
 -11   2  15      325.44      393.41     58.00 o 
 -10   2  15        3.66       -9.50     15.49 o 
  -9   2  15      545.99      692.27     72.37 o 
  -8   2  15      383.09      387.49     53.48 o 
  -7   2  15       43.01       83.73     14.47 o 
  -6   2  15      125.05      122.47     15.46 o 
  -5   2  15      257.62      231.65     51.03 o 
  -4   2  15     1333.59     1257.38     61.72 o 
  -3   2  15     6490.04     6203.00    170.66 o 
  -2   2  15     8709.72     8809.54    213.15 o 
  -1   2  15     4526.09     4335.87     83.03 o 
   0   2  15     2201.95     2355.42     65.14 o 
   1   2  15      318.78      452.27     36.63 o 
   2   2  15      859.81      928.01     58.99 o 
   3   2  15      102.10      164.57     35.99 o 
   4   2  15       94.48       57.67     26.87 o 
   5   2  15        7.33       16.22     20.81 o 
   6   2  15      114.63      135.61     25.63 o 
   7   2  15      939.21     1026.64     50.46 o 
   8   2  15     1176.95     1159.38     64.90 o 
   9   2  15     1575.07     1250.23     72.60 o 
 -14   3  15     2224.84     1858.42    106.95 o 
 -13   3  15      506.06      494.58     35.99 o 
 -12   3  15      478.69      656.36     54.83 o 
 -11   3  15        3.87       52.98     40.22 o 
 -10   3  15        5.01      -18.22     18.22 o 
  -9   3  15       41.23      149.41     17.84 o 
  -8   3  15      120.61      124.44     24.02 o 
  -7   3  15       57.12      106.15     39.09 o 
  -6   3  15     6612.02     6002.86    206.51 o 
  -5   3  15      226.03      250.57     21.41 o 
  -4   3  15      946.65      837.55     55.73 o 
  -3   3  15       99.31      154.71     21.91 o 
  -2   3  15     1367.45     1517.53     37.77 o 
  -1   3  15      376.28      436.86     39.75 o 
   0   3  15     2246.74     2246.09     86.30 o 
   1   3  15     1556.50     1521.70     85.78 o 
   2   3  15     3573.22     3664.62    119.45 o 
   3   3  15      327.40      367.92     22.00 o 
   4   3  15      335.46      402.57     40.25 o 
   5   3  15       25.03       64.79     28.12 o 
   6   3  15     1598.67     1436.14     69.89 o 
   7   3  15       19.23      -11.16     24.52 o 
   8   3  15     3459.46     3628.90    157.93 o 
 -13   4  15        0.15       78.17     70.91 o 
 -12   4  15      222.19      332.94     48.29 o 
 -11   4  15        6.82       83.57     43.96 o 
 -10   4  15     5305.26     5876.09    225.56 o 
  -9   4  15      173.16      143.50     39.97 o 
  -8   4  15     8099.70     7988.05    341.47 o 
  -7   4  15      143.98       76.32     37.49 o 
  -6   4  15     3842.94     3648.66    191.45 o 
  -5   4  15      584.24      633.13     46.41 o 
  -4   4  15     1057.05      903.84     54.08 o 
  -3   4  15       53.95      102.89     20.65 o 
  -2   4  15      331.34      347.26     50.65 o 
  -1   4  15      104.61       59.88     27.62 o 
   0   4  15     1237.02     1118.86     38.10 o 
   1   4  15      170.72       99.86     23.14 o 
   2   4  15     1099.24     1149.91     56.76 o 
   3   4  15      346.61      375.35     38.15 o 
   4   4  15     3883.23     3945.85    152.47 o 
   5   4  15       96.49       60.22     34.30 o 
   6   4  15     3829.19     3969.53    135.83 o 
   7   4  15       13.72       41.85     40.97 o 
   8   4  15       19.92       33.33     74.42 o 
 -12   5  15      564.48      451.72     96.27 o 
 -11   5  15      287.28      451.94     52.97 o 
 -10   5  15      472.10      491.96     55.18 o 
  -9   5  15      116.92       84.02     44.74 o 
  -8   5  15      477.77      506.69     88.07 o 
  -7   5  15     1250.07     1309.50     54.39 o 
  -6   5  15     5369.92     5240.31    113.33 o 
  -5   5  15      472.58      426.75     69.11 o 
  -4   5  15      772.08      766.32     73.44 o 
  -3   5  15        5.67       29.48     23.37 o 
  -2   5  15        0.23      -27.39     30.52 o 
  -1   5  15      891.33      833.88     34.56 o 
   0   5  15     2551.92     2637.74    119.41 o 
   1   5  15     1982.97     1694.04    124.61 o 
   2   5  15     3693.19     3997.17    110.88 o 
   3   5  15      391.62      532.20     47.96 o 
   4   5  15      750.48      847.53     48.83 o 
   5   5  15       55.87       58.87     40.84 o 
   6   5  15     1091.13     1128.32     44.69 o 
   7   5  15       56.10      239.66     31.05 o 
 -11   6  15      310.25      524.75    109.90 o 
 -10   6  15      212.10      329.42     47.10 o 
  -9   6  15      155.55      173.82     39.80 o 
  -8   6  15        1.17      126.09     33.23 o 
  -7   6  15       80.73      142.83     49.55 o 
  -6   6  15      203.35      242.64     29.99 o 
  -5   6  15       39.45       11.14     25.38 o 
  -4   6  15     1831.38     1606.40     81.50 o 
  -3   6  15     2504.89     2374.57    214.13 o 
  -2   6  15     1944.59     1919.10     90.19 o 
  -1   6  15     1330.80     1319.68     87.92 o 
   0   6  15       29.29       22.75     51.34 o 
   1   6  15     1028.19     1076.89     69.65 o 
   2   6  15      989.15      903.99    179.12 o 
   3   6  15      534.37      623.50     34.96 o 
   4   6  15      104.46       50.66     23.52 o 
   5   6  15       71.99      249.09     34.76 o 
   6   6  15       23.52       63.15     31.55 o 
  -9   7  15       99.07      167.31     45.28 o 
  -8   7  15        5.46       90.66     39.42 o 
  -7   7  15     2243.82     2296.72    230.18 o 
  -6   7  15      196.25      421.41     86.53 o 
  -5   7  15     1770.42     1819.78     75.83 o 
  -4   7  15      139.02       28.01     77.88 o 
  -3   7  15       27.67       60.64     56.72 o 
  -2   7  15       13.39       22.18     31.33 o 
  -1   7  15      640.33      570.23     40.17 o 
   0   7  15       51.60      133.17     62.39 o 
   1   7  15     3777.64     3648.57    119.73 o 
   2   7  15      797.31      774.29     75.69 o 
   3   7  15      573.10      717.03    117.76 o 
   4   7  15      187.25       42.44     39.80 o 
  -7   8  15     1654.10     1514.48    351.32 o 
  -6   8  15       66.63       19.61     56.25 o 
  -5   8  15     2661.27     2519.54    119.91 o 
  -4   8  15      189.68      204.97     40.16 o 
  -3   8  15       23.82       53.86     90.86 o 
  -2   8  15       25.69       -9.44     25.48 o 
  -1   8  15       65.64       38.00     41.18 o 
   0   8  15       22.02      125.66     37.31 o 
   1   8  15      809.76      796.50     78.42 o 
 -14   0  16       27.94      -46.73     46.73 o 
 -12   0  16       27.04       85.67     46.50 o 
 -10   0  16      587.90      644.83     54.50 o 
  -8   0  16     3459.07     3422.57     98.80 o 
  -6   0  16     7462.09     7121.06    142.15 o 
  -4   0  16      808.35      816.75     95.19 o 
  -2   0  16     1043.56     1197.18     53.54 o 
   0   0  16     4558.76     4408.88    164.58 o 
   2   0  16      145.29      143.52     34.22 o 
   4   0  16     4511.92     4564.68    129.89 o 
   6   0  16     3220.91     3406.66    478.52 o 
   8   0  16      289.00      306.83    201.62 o 
 -14   1  16      203.98      300.32     72.42 o 
 -13   1  16       47.19      173.69     55.21 o 
 -12   1  16      669.92      694.06     42.30 o 
 -11   1  16      454.01      572.52     54.44 o 
 -10   1  16     5463.80     5251.57    153.32 o 
  -9   1  16      523.71      504.57     44.76 o 
  -8   1  16      390.66      404.40     45.87 o 
  -7   1  16        2.32       -3.87     15.24 o 
  -6   1  16     3028.52     3062.02     51.19 o 
  -5   1  16       16.71       52.78     19.83 o 
  -4   1  16     3837.37     3773.77     76.56 o 
  -3   1  16     1087.72      887.43     48.85 o 
  -2   1  16     6618.94     7077.86    130.49 o 
  -1   1  16        0.44       -2.48     24.01 o 
   0   1  16      915.76      948.45     67.50 o 
   1   1  16     1833.80     1698.78     70.80 o 
   2   1  16     4793.15     4867.74    101.31 o 
   3   1  16     1680.41     1704.31     51.90 o 
   4   1  16      735.46      773.63     63.21 o 
   5   1  16      463.10      468.35     67.21 o 
   6   1  16      627.42      645.40     34.09 o 
   7   1  16       69.39       34.48     23.20 o 
   8   1  16     3321.16     3230.62    263.14 o 
 -14   2  16     1433.60     1814.09    230.18 o 
 -13   2  16     4389.81     4092.78    116.22 o 
 -12   2  16     1708.08     1788.55     77.80 o 
 -11   2  16      916.79     1058.36     69.41 o 
 -10   2  16     1075.25     1087.82     38.90 o 
  -9   2  16      576.29      441.42     29.69 o 
  -8   2  16      876.88      865.03     32.95 o 
  -7   2  16       53.64      114.73     21.76 o 
  -6   2  16      342.47      421.25     27.63 o 
  -5   2  16       36.35       79.97     14.06 o 
  -4   2  16       87.92       71.35     27.33 o 
  -3   2  16      814.70      801.06     56.76 o 
  -2   2  16     3294.39     3371.73     66.32 o 
  -1   2  16     1276.00     1256.34     61.66 o 
   0   2  16     1625.13     1554.77     62.27 o 
   1   2  16     4209.68     4351.28     84.77 o 
   2   2  16     3462.03     3476.88     79.13 o 
   3   2  16     1642.31     1698.95     48.78 o 
   4   2  16       59.56      124.92     21.01 o 
   5   2  16       19.15       62.91     25.33 o 
   6   2  16       21.40       65.32     53.95 o 
   7   2  16      274.06      240.74     57.86 o 
   8   2  16      260.34      254.75     33.32 o 
 -13   3  16      301.42      253.14     52.32 o 
 -12   3  16        1.12       92.24     36.85 o 
 -11   3  16     1671.90     1628.31    110.57 o 
 -10   3  16      843.59     1059.22     65.77 o 
  -9   3  16     2324.37     2291.45     70.79 o 
  -8   3  16      520.23      444.09     64.66 o 
  -7   3  16     1744.57     1645.20     75.20 o 
  -6   3  16      135.78      177.82     49.58 o 
  -5   3  16     1892.35     1883.30     74.80 o 
  -4   3  16      284.47      285.48     36.15 o 
  -3   3  16     2981.46     2982.18    125.50 o 
  -2   3  16      110.86      103.52     25.93 o 
  -1   3  16      172.76      129.18     32.54 o 
   0   3  16      639.20      572.70     28.41 o 
   1   3  16     3226.51     3205.16     71.20 o 
   2   3  16     1084.60      984.40     42.02 o 
   3   3  16     2584.18     2570.48     91.91 o 
   4   3  16      490.70      513.96     56.37 o 
   5   3  16       70.96       96.45     22.54 o 
   6   3  16      242.38      315.45     36.32 o 
   7   3  16      465.66      421.14    101.59 o 
   8   3  16      168.30      315.53    129.03 o 
 -13   4  16      552.23      877.15     68.95 o 
 -12   4  16        1.38        8.21     51.29 o 
 -11   4  16      398.93      497.05     71.44 o 
 -10   4  16        5.87       30.06     41.76 o 
  -9   4  16      586.81      557.92     60.51 o 
  -8   4  16        0.07       57.80     22.26 o 
  -7   4  16     4590.65     4593.01    106.25 o 
  -6   4  16       45.48       74.61     47.21 o 
  -5   4  16     6617.28     6569.35    227.32 o 
  -4   4  16       21.19       21.02     26.30 o 
  -3   4  16      853.32      737.51     47.91 o 
  -2   4  16       25.09      114.62     44.83 o 
  -1   4  16      957.12      992.15     84.33 o 
   0   4  16      212.92      180.04     36.32 o 
   1   4  16        2.85       -5.35     29.41 o 
   2   4  16        0.36      -17.94     17.94 o 
   3   4  16      503.16      548.04     57.45 o 
   4   4  16        8.09       41.89     37.35 o 
   5   4  16     4416.67     4895.09    168.32 o 
   6   4  16       63.32       32.29     48.28 o 
   7   4  16     1260.55     1038.76     47.80 o 
 -12   5  16      635.64      674.22     96.05 o 
 -11   5  16     1028.42     1155.95     61.49 o 
 -10   5  16      567.88      594.47     45.08 o 
  -9   5  16     1687.84     1529.65    152.91 o 
  -8   5  16       47.46       33.18     51.88 o 
  -7   5  16      102.98      154.55     51.46 o 
  -6   5  16      204.41      130.77     43.96 o 
  -5   5  16      821.84      775.63     80.43 o 
  -4   5  16      191.81      201.17     28.65 o 
  -3   5  16     7822.54     7863.56    583.45 o 
  -2   5  16      560.42      451.96     44.54 o 
  -1   5  16     1008.51     1154.69    139.64 o 
   0   5  16      276.14      375.47     78.75 o 
   1   5  16     5001.40     5057.80    122.15 o 
   2   5  16     1379.69     1581.68     58.94 o 
   3   5  16     1141.65     1225.06     46.68 o 
   4   5  16      328.94      388.48     56.94 o 
   5   5  16      255.40      374.47     79.44 o 
   6   5  16      488.26      504.36     74.42 o 
 -10   6  16     1208.74     1194.36     79.43 o 
  -7   6  16        3.10      -46.67     46.67 o 
  -6   6  16       27.41       11.47     39.42 o 
  -5   6  16       48.74       12.65     28.84 o 
  -4   6  16     1300.93     1281.82     58.61 o 
  -3   6  16     1710.05     1728.96    191.73 o 
  -2   6  16     1076.76     1225.22    123.58 o 
  -1   6  16      410.89      469.06     34.30 o 
   0   6  16       49.73      105.00     78.59 o 
   1   6  16     1748.73     2043.33    145.49 o 
   2   6  16     2213.12     2185.39     85.23 o 
   3   6  16      893.17     1008.34     95.17 o 
   4   6  16      196.75       83.10     27.07 o 
   5   6  16      290.62      166.02     65.76 o 
  -8   7  16      514.51      616.07    199.02 o 
  -7   7  16        4.36      142.14     42.10 o 
  -6   7  16      827.57     1231.44    102.97 o 
  -5   7  16        7.68        5.19     31.15 o 
  -4   7  16     2433.63     2583.10    116.26 o 
  -3   7  16      172.94      194.02     34.12 o 
  -2   7  16     2328.89     2267.85    108.89 o 
  -1   7  16      139.89      232.29     38.53 o 
   0   7  16     1001.47      982.96     64.24 o 
   1   7  16     1254.64     1119.52     59.20 o 
   2   7  16     2766.09     2716.69     92.68 o 
   3   7  16      184.61      162.56     27.64 o 
  -5   8  16        0.33       -0.46     33.68 o 
  -4   8  16     1752.80     1554.88    175.66 o 
  -3   8  16      211.30      -22.78     59.71 o 
  -2   8  16       73.16       65.30     38.07 o 
  -1   8  16       48.20      140.67    141.05 o 
   0   8  16      394.08      433.03    128.07 o 
 -13   0  17     1426.91     1260.15    293.35 o 
 -11   0  17      534.42      526.30     88.15 o 
  -9   0  17      737.42      617.55     40.22 o 
  -7   0  17     4305.58     4126.41     95.31 o 
  -5   0  17     2568.88     2397.26     89.67 o 
  -3   0  17     2662.32     2744.87     76.76 o 
  -1   0  17     5881.51     6021.00    210.09 o 
   1   0  17       13.18      -48.87     57.21 o 
   3   0  17      162.69      197.73     56.45 o 
   5   0  17     3505.98     3740.87    116.77 o 
   7   0  17     1766.72     1574.55    128.93 o 
 -14   1  17       58.64       82.51     58.84 o 
 -13   1  17     1884.84     2222.02    138.44 o 
 -12   1  17        3.00       64.99     43.00 o 
 -11   1  17      944.56      840.26     38.57 o 
 -10   1  17      179.19      288.49     47.89 o 
  -9   1  17     2078.19     1982.81     92.43 o 
  -8   1  17      920.09      988.45     56.92 o 
  -7   1  17      949.92      822.65     42.19 o 
  -6   1  17      448.43      458.97     37.77 o 
  -5   1  17      972.57      973.84     74.62 o 
  -4   1  17       66.55       77.02     24.14 o 
  -3   1  17     7325.38     7251.74    155.96 o 
  -2   1  17      764.39      643.05     27.89 o 
  -1   1  17     5455.09     5432.11    145.64 o 
   0   1  17       37.39       72.40     42.40 o 
   1   1  17      108.95      172.34     40.74 o 
   2   1  17       60.65      134.18     28.71 o 
   3   1  17      291.94      297.97     45.67 o 
   4   1  17     1084.68     1003.29     52.46 o 
   5   1  17     3252.33     3323.37    122.82 o 
   6   1  17     1434.42     1462.84     62.87 o 
   7   1  17      761.23      533.92     45.67 o 
   8   1  17        5.03       47.86     95.59 o 
 -13   2  17      443.91      604.54    155.54 o 
 -12   2  17      375.92      497.83     95.82 o 
 -11   2  17      571.82      589.65     53.18 o 
 -10   2  17     2881.32     2841.29     75.73 o 
  -9   2  17     4182.27     3996.83     75.08 o 
  -8   2  17     3516.72     3504.38     83.78 o 
  -7   2  17      295.28      320.68     30.58 o 
  -6   2  17        0.40       26.26     30.73 o 
  -5   2  17       37.35      141.65     26.61 o 
  -4   2  17       13.40        4.25     38.96 o 
  -3   2  17      317.22      325.23     36.50 o 
  -2   2  17      437.68      407.41     29.02 o 
  -1   2  17       80.39      118.76     19.35 o 
   0   2  17      760.14      760.06     35.10 o 
   1   2  17     2973.71     3094.02     87.73 o 
   2   2  17     3116.50     3664.85    160.08 o 
   3   2  17     2834.23     2930.99     74.85 o 
   4   2  17     1051.00     1103.28     58.56 o 
   5   2  17       87.94       17.77     46.21 o 
   6   2  17      765.32      785.10     70.33 o 
   7   2  17       11.35      -28.22     44.36 o 
 -13   3  17       94.40       89.12     31.93 o 
 -12   3  17      227.54      202.38     61.17 o 
 -11   3  17      360.07      365.82     54.66 o 
 -10   3  17     1723.26     1786.42    148.36 o 
  -9   3  17      504.49      498.49     40.13 o 
  -8   3  17     1977.25     1903.64    117.52 o 
  -7   3  17       32.00       36.00     34.47 o 
  -6   3  17       96.56      116.12     33.25 o 
  -5   3  17      265.61      337.08     22.85 o 
  -4   3  17      381.54      411.72     73.19 o 
  -3   3  17       68.58       87.15     49.90 o 
  -2   3  17     6146.86     6336.03    149.17 o 
  -1   3  17      169.82      172.57     43.01 o 
   0   3  17      446.86      392.59     42.74 o 
   1   3  17      144.44      106.69     30.44 o 
   2   3  17       65.23       49.95     19.26 o 
   3   3  17      444.70      437.43     58.28 o 
   4   3  17     1532.83     1460.68     95.46 o 
   5   3  17      631.37      724.37     63.85 o 
   6   3  17     1800.08     1719.44    167.86 o 
   7   3  17       97.51      176.04     36.47 o 
 -12   4  17      780.23      686.31     65.04 o 
 -11   4  17      174.84      301.57     53.13 o 
 -10   4  17       85.59       77.46     47.22 o 
  -9   4  17       80.50       53.26     19.37 o 
  -8   4  17       21.50       50.78     43.96 o 
  -7   4  17        2.07       34.50     67.45 o 
  -6   4  17     5204.56     5206.29    187.49 o 
  -5   4  17        2.83       -0.98     30.01 o 
  -4   4  17     3675.01     3406.83    144.60 o 
  -3   4  17        1.70       32.29     32.72 o 
  -2   4  17     2958.06     2820.51    104.75 o 
  -1   4  17       23.64      -30.95     30.95 o 
   0   4  17      998.11      897.29    118.10 o 
   1   4  17      180.39      175.18     39.72 o 
   2   4  17      128.40      181.86     24.90 o 
   3   4  17       33.70       97.09     45.82 o 
   4   4  17     1212.97     1237.10     72.55 o 
   5   4  17       26.73      132.83     49.96 o 
   6   4  17     1249.59     1143.60     50.41 o 
 -11   5  17      345.00      362.00    100.42 o 
 -10   5  17     1481.88     1726.99    109.90 o 
  -9   5  17      625.96      902.12     66.05 o 
  -8   5  17      565.73      565.29    104.69 o 
  -7   5  17      302.57      343.83     44.00 o 
  -6   5  17      661.31      869.64     48.70 o 
  -5   5  17      195.84      115.94     45.96 o 
  -4   5  17      597.58      613.86    106.16 o 
  -3   5  17      412.70      405.26     63.70 o 
  -2   5  17     6343.54     5928.44    178.86 o 
  -1   5  17      365.58      353.26     48.96 o 
   0   5  17      198.38      204.48     42.97 o 
   1   5  17       75.57      107.88     53.96 o 
   2   5  17       29.90       15.04     39.29 o 
   3   5  17      258.56      195.68     48.21 o 
   4   5  17      776.80      822.46     41.67 o 
   5   5  17     1369.81     1091.54    168.74 o 
 -10   6  17     1412.51     1303.18    128.07 o 
  -9   6  17     2180.76     1975.64    176.53 o 
  -8   6  17      642.36      744.55     54.20 o 
  -7   6  17      308.43      395.25    107.30 o 
  -6   6  17       20.76      129.06     65.50 o 
  -5   6  17      782.71      790.66    106.93 o 
  -4   6  17      720.76      648.87     45.18 o 
  -3   6  17      222.65      155.12     41.55 o 
  -2   6  17       20.86       -5.12     86.53 o 
  -1   6  17      156.44      163.39     34.73 o 
   0   6  17      430.86      511.32     60.57 o 
   1   6  17     1963.65     1904.58    165.41 o 
   2   6  17     2518.89     2833.61    240.80 o 
   3   6  17      625.76      608.67     39.12 o 
   4   6  17       77.50       82.43     30.81 o 
  -7   7  17      288.14      402.19     88.26 o 
  -6   7  17      273.95      261.74     42.10 o 
  -5   7  17      172.53      297.48    103.84 o 
  -4   7  17       13.56      -41.54     41.54 o 
  -3   7  17     2102.04     2249.77    180.85 o 
  -2   7  17      239.65      186.30     66.63 o 
  -1   7  17     2279.23     2566.55    166.14 o 
   0   7  17       68.21      -12.39     31.51 o 
   1   7  17      113.10      283.40     95.19 o 
   2   7  17      100.54      166.30     35.97 o 
 -12   0  18     2403.93     2342.17    363.44 o 
 -10   0  18      342.25      290.73     75.28 o 
  -8   0  18      364.96      457.91     54.00 o 
  -6   0  18     1069.76     1199.08     48.88 o 
  -4   0  18     1169.60     1317.30     72.69 o 
  -2   0  18     6043.51     6425.79    183.59 o 
   0   0  18       54.73       64.00     24.20 o 
   2   0  18      397.28      524.13     61.45 o 
   4   0  18     4474.22     4454.67    135.37 o 
   6   0  18       49.35       32.49     37.19 o 
 -13   1  18      305.80      334.96     63.01 o 
 -12   1  18      877.72      799.69     88.13 o 
 -11   1  18        0.82       -3.07     27.65 o 
 -10   1  18        7.81       21.13     26.69 o 
  -9   1  18       29.94       55.41     58.73 o 
  -8   1  18      213.11      294.28     32.24 o 
  -7   1  18      921.04      894.29     60.82 o 
  -6   1  18     3761.23     3699.79    147.31 o 
  -5   1  18      761.38      565.94     49.46 o 
  -4   1  18      650.45      687.85     53.39 o 
  -3   1  18       19.96       16.40     16.43 o 
  -2   1  18     1065.57     1286.89     65.51 o 
  -1   1  18       74.03       79.36     41.39 o 
   0   1  18     1620.10     1571.03     75.46 o 
   1   1  18      594.11      650.07     37.28 o 
   2   1  18     5952.11     5978.60    116.53 o 
   3   1  18      172.82      206.12     52.78 o 
   4   1  18      137.71      182.11     34.89 o 
   5   1  18     1381.79     1303.96     96.99 o 
   6   1  18     1428.50     1344.72     96.42 o 
   7   1  18      170.83      329.24     81.30 o 
 -13   2  18       68.12       26.74     25.29 o 
 -12   2  18       94.81       86.04     39.72 o 
 -11   2  18      369.33      412.38     50.34 o 
 -10   2  18     1357.31     1402.47     72.62 o 
  -9   2  18     2406.70     2459.61     93.32 o 
  -8   2  18     3383.92     3586.31     99.47 o 
  -7   2  18     1000.67      959.26     81.98 o 
  -6   2  18      402.40      334.59     26.92 o 
  -5   2  18     1167.07     1114.59     52.38 o 
  -4   2  18       98.53       68.82     29.86 o 
  -3   2  18        0.25       51.89     35.48 o 
  -2   2  18       10.25        9.27     23.86 o 
  -1   2  18      468.75      541.53     47.99 o 
   0   2  18     1903.59     1877.01     99.33 o 
   1   2  18     1516.91     1587.70     45.02 o 
   2   2  18     1510.64     1623.52     56.65 o 
   3   2  18      738.33      700.67     52.20 o 
   4   2  18      220.43      257.32     64.67 o 
   5   2  18      750.26      821.40     80.93 o 
   6   2  18      678.13      651.39     40.95 o 
   7   2  18      260.81      438.22     45.69 o 
 -12   3  18       89.15      100.58     46.55 o 
 -11   3  18       46.00       67.61     32.26 o 
 -10   3  18       59.56       36.80     47.84 o 
  -9   3  18      198.30      153.52     36.51 o 
  -8   3  18      138.24      128.36     38.97 o 
  -7   3  18      523.31      534.62     70.05 o 
  -6   3  18      362.43      394.01     32.63 o 
  -5   3  18     1046.88     1081.75     85.96 o 
  -4   3  18      100.01       74.35     24.91 o 
  -3   3  18        7.00       22.05     16.83 o 
  -2   3  18      152.86      143.82     33.21 o 
  -1   3  18      844.51      835.52     39.11 o 
   0   3  18        5.51      -25.93     25.93 o 
   1   3  18     3707.83     3910.51     82.29 o 
   2   3  18      245.37      401.35     28.38 o 
   3   3  18      184.55      121.17     26.31 o 
   4   3  18      137.12      106.86     40.12 o 
   5   3  18      889.50     1014.15     50.35 o 
   6   3  18      572.08      504.39     77.91 o 
 -11   4  18      900.59      715.18     50.65 o 
 -10   4  18       36.29       93.82     30.10 o 
  -9   4  18       79.65      221.11     59.25 o 
  -8   4  18       11.35      -32.38     64.16 o 
  -7   4  18      852.14      866.07    118.88 o 
  -6   4  18       73.77      110.02     35.01 o 
  -5   4  18      691.96      759.71     34.97 o 
  -4   4  18       13.83      -17.58     31.80 o 
  -3   4  18     3742.36     3751.88     99.18 o 
  -2   4  18        5.11       82.71     26.40 o 
  -1   4  18     2313.43     2210.59    118.95 o 
   0   4  18        0.79       34.71     93.39 o 
   1   4  18      224.59      125.93     55.94 o 
   2   4  18      126.92      186.42     28.53 o 
   3   4  18      748.03      697.77     34.91 o 
   4   4  18       50.54       57.20     65.20 o 
   5   4  18      317.61      455.68     68.69 o 
 -10   5  18        5.87      107.39     58.84 o 
  -9   5  18       24.28       13.05     95.19 o 
  -8   5  18      374.58      337.37     48.05 o 
  -7   5  18     1148.35     1554.20     83.82 o 
  -6   5  18     1430.40     1284.17     91.93 o 
  -5   5  18     1283.13     1226.88     52.96 o 
  -4   5  18      437.58      303.02     38.42 o 
  -3   5  18      193.53      267.63     52.53 o 
  -2   5  18      509.82      477.45     68.58 o 
  -1   5  18      251.84      242.80     32.82 o 
   0   5  18       85.65       16.29     24.98 o 
   1   5  18     4140.89     4143.55    263.84 o 
   2   5  18      116.92      336.65     36.85 o 
   3   5  18     1140.08     1149.94    100.67 o 
   4   5  18      165.51      311.13     45.19 o 
  -9   6  18     1489.69     1538.74    134.99 o 
  -8   6  18      588.45      519.60     79.61 o 
  -7   6  18       85.35      165.85     61.44 o 
  -6   6  18      360.99      441.15     57.11 o 
  -5   6  18      626.85      605.31     52.00 o 
  -4   6  18     1170.66     1314.16     58.81 o 
  -3   6  18      147.11      212.59     46.16 o 
  -2   6  18      275.73      256.50     32.44 o 
  -1   6  18       38.00       56.63     28.26 o 
   0   6  18     1155.18     1304.07    141.75 o 
   1   6  18     1323.59     1243.34     91.20 o 
   2   6  18      571.16      594.72     44.29 o 
  -6   7  18     2335.34     2279.58    121.65 o 
  -5   7  18      477.67      381.93    137.59 o 
  -4   7  18      353.58      258.83     40.16 o 
  -3   7  18      126.82      156.76     38.93 o 
  -2   7  18      662.59      844.56     96.92 o 
  -1   7  18      252.88      326.52     43.43 o 
   0   7  18      896.73      840.36    166.14 o 
 -13   0  19     2697.45     3066.71    212.87 o 
 -11   0  19       61.21      110.00     36.12 o 
  -9   0  19     1632.08     1838.56     72.74 o 
  -7   0  19     4691.20     4705.07    223.40 o 
  -5   0  19      100.04      113.15     26.77 o 
  -3   0  19     1679.52     1615.11    122.47 o 
  -1   0  19      210.08      203.58     33.68 o 
   1   0  19      971.54     1024.63     83.96 o 
   3   0  19     4049.00     4053.61    141.45 o 
   5   0  19       74.82      208.51     69.23 o 
 -12   1  19        6.35       17.65     41.27 o 
 -11   1  19      750.16      713.36     73.65 o 
 -10   1  19      273.85      291.94     34.47 o 
  -9   1  19     3134.96     3060.30    115.06 o 
  -8   1  19        0.30      -21.23     21.23 o 
  -7   1  19      729.30      744.56     48.50 o 
  -6   1  19      420.75      519.70     41.79 o 
  -5   1  19      865.30      928.14     58.72 o 
  -4   1  19      432.27      526.24     59.36 o 
  -3   1  19      985.47      987.89     61.23 o 
  -2   1  19      921.22      820.39     63.21 o 
  -1   1  19     1023.35     1070.62     46.21 o 
   0   1  19        6.97       20.81     31.86 o 
   1   1  19     2799.44     2953.61     82.09 o 
   2   1  19      547.77      576.80     45.55 o 
   3   1  19     2669.76     2793.75     62.81 o 
   4   1  19       93.99      144.41     45.07 o 
   5   1  19       99.38      128.68     52.21 o 
   6   1  19       61.11       28.79     56.89 o 
 -12   2  19      126.01      215.50     66.20 o 
 -11   2  19      299.95      422.07     55.02 o 
 -10   2  19      311.80      324.69     42.22 o 
  -9   2  19      438.35      417.49     35.09 o 
  -8   2  19      515.63      368.10     38.09 o 
  -7   2  19      198.21      325.48     39.79 o 
  -6   2  19      941.15      851.53     55.21 o 
  -5   2  19     2075.78     1946.59    157.37 o 
  -4   2  19     1390.17     1445.02     45.76 o 
  -3   2  19      529.00      554.48     70.19 o 
  -2   2  19      360.08      454.99     39.99 o 
  -1   2  19      394.48      376.77     49.02 o 
   0   2  19     1139.45      928.99     61.40 o 
   1   2  19      187.68      207.53     28.74 o 
   2   2  19        6.74       -5.73     50.76 o 
   3   2  19      335.09      306.37     24.41 o 
   4   2  19      588.22      492.14     79.50 o 
   5   2  19     1769.86     1613.81    117.94 o 
   6   2  19     1469.22     1438.91    108.41 o 
 -12   3  19      339.27      266.52     70.96 o 
 -11   3  19        3.11      -41.54     41.54 o 
 -10   3  19      684.37      739.49     45.33 o 
  -9   3  19      151.26      101.62     37.41 o 
  -8   3  19      187.22      140.87     23.90 o 
  -7   3  19       40.81      148.46     32.22 o 
  -6   3  19      798.24      803.95     96.89 o 
  -5   3  19      601.72      474.56     47.70 o 
  -4   3  19      591.72      548.50     35.49 o 
  -3   3  19      558.49      544.37     40.72 o 
  -2   3  19      434.90      452.18     78.10 o 
  -1   3  19      116.29       81.33     25.61 o 
   0   3  19       46.46       95.73     44.53 o 
   1   3  19      154.93      164.15     29.11 o 
   2   3  19     1662.20     1697.37    111.71 o 
   3   3  19       75.19       75.30     37.28 o 
   4   3  19      187.02      181.77     55.72 o 
   5   3  19      102.27       85.87     52.20 o 
 -11   4  19       53.31       91.75     55.47 o 
 -10   4  19      886.43     1168.10    159.22 o 
  -9   4  19       32.72       51.64     37.88 o 
  -8   4  19     1307.19     1098.73    104.78 o 
  -7   4  19       66.83       61.79     54.21 o 
  -6   4  19      181.56      262.96    101.17 o 
  -5   4  19        1.82      -10.17     21.19 o 
  -4   4  19      381.77      353.96     85.07 o 
  -3   4  19        5.45      156.41     29.70 o 
  -2   4  19     2917.93     2661.63     71.86 o 
  -1   4  19       19.01       22.38     54.18 o 
   0   4  19      279.75      399.32     94.29 o 
   1   4  19        3.90       30.49     46.46 o 
   2   4  19     2124.92     2044.92     76.79 o 
   3   4  19      140.47       86.28     59.95 o 
   4   4  19      849.80      598.07     87.88 o 
  -9   5  19      131.86      275.15    113.36 o 
  -8   5  19      829.52      744.27    250.08 o 
  -7   5  19      508.22      471.02     69.82 o 
  -6   5  19     1231.80     1104.53    196.30 o 
  -5   5  19      145.26      183.92     58.95 o 
  -4   5  19      633.58      610.11     53.46 o 
  -3   5  19      436.02      399.54     55.21 o 
  -2   5  19      858.64      927.46     69.49 o 
  -1   5  19      762.18      580.52     46.68 o 
   0   5  19      425.50      352.25     78.70 o 
   1   5  19        8.99       73.50     36.52 o 
   2   5  19     3802.52     3519.11    354.24 o 
   3   5  19      670.02      656.16     50.82 o 
  -7   6  19       91.53       36.69     67.50 o 
  -6   6  19     1201.98     1348.82    167.87 o 
  -5   6  19     1325.77     1440.11     86.89 o 
  -4   6  19      557.45      628.76     78.74 o 
  -3   6  19      152.04       96.06     43.12 o 
  -2   6  19       11.03      -21.23     59.71 o 
  -1   6  19     1218.92     1340.11    186.91 o 
   0   6  19     1129.53     1025.75     65.95 o 
   1   6  19     1119.58     1026.63     97.78 o 
 -12   0  20       68.46       45.00     70.96 o 
 -10   0  20     2071.88     1669.44    303.73 o 
  -8   0  20     5185.39     5279.26    278.83 o 
  -6   0  20        0.20        1.37     60.29 o 
  -4   0  20      471.21      591.28     65.00 o 
  -2   0  20     4153.22     4245.60    272.01 o 
   0   0  20      244.79      236.26    100.97 o 
   2   0  20     1899.91     1893.48    239.07 o 
   4   0  20      204.59      163.89     39.85 o 
 -12   1  20      176.03       72.02    172.20 o 
 -11   1  20        0.04      -34.40     64.40 o 
 -10   1  20     2448.26     2662.27    199.84 o 
  -9   1  20      304.72      218.00     40.16 o 
  -8   1  20     2116.61     2139.91     75.88 o 
  -7   1  20        0.51       10.46     26.98 o 
  -6   1  20       24.07      -21.55     21.55 o 
  -5   1  20        0.68       10.00     36.09 o 
  -4   1  20        3.64       33.11     20.93 o 
  -3   1  20      985.77      979.95     79.40 o 
  -2   1  20     3135.79     3073.89     72.11 o 
  -1   1  20      655.63      639.47     31.27 o 
   0   1  20      478.96      502.47     41.92 o 
   1   1  20       46.77       69.93     21.34 o 
   2   1  20      233.66      310.39     36.29 o 
   3   1  20       24.66      125.66     46.21 o 
   4   1  20      462.44      507.11     91.68 o 
   5   1  20       51.32      208.31     91.12 o 
 -11   2  20      285.85      261.58     96.92 o 
 -10   2  20       87.95      286.53     83.85 o 
  -9   2  20       11.24      119.29     75.15 o 
  -8   2  20       32.34       56.26     33.66 o 
  -7   2  20      870.75      857.99     66.59 o 
  -6   2  20     1528.89     1323.78     92.23 o 
  -5   2  20     1719.78     1473.65     67.44 o 
  -4   2  20     1716.60     1602.58     95.01 o 
  -3   2  20      577.75      721.67    105.91 o 
  -2   2  20       98.66      181.56     35.81 o 
  -1   2  20      765.28      854.50     52.05 o 
   0   2  20      267.69      231.52     60.27 o 
   1   2  20       17.14       -3.30     32.33 o 
   2   2  20      151.54      153.70     43.45 o 
   3   2  20      293.85      333.99     29.38 o 
   4   2  20     1141.47     1110.43     48.71 o 
 -11   3  20       77.31      -16.67     68.79 o 
 -10   3  20      100.51       88.26     25.59 o 
  -9   3  20     2547.48     2823.40    238.83 o 
  -8   3  20       50.96        9.65     54.49 o 
  -7   3  20      128.91      144.92     62.45 o 
  -6   3  20       76.93       57.03     40.47 o 
  -5   3  20       29.21       54.45     47.85 o 
  -4   3  20        4.49       48.17     22.14 o 
  -3   3  20      854.59      843.22    113.74 o 
  -2   3  20      418.69      371.27     46.30 o 
  -1   3  20      684.13      544.31     97.43 o 
   0   3  20      257.27      308.04     70.95 o 
   1   3  20      125.13      124.84     56.96 o 
   2   3  20      169.04      189.50     28.47 o 
   3   3  20      131.62      311.39     57.30 o 
   4   3  20       10.95       70.67     48.78 o 
 -10   4  20        5.59      254.41     57.11 o 
  -9   4  20     2655.35     2481.17    125.32 o 
  -8   4  20        7.74       -7.08     32.71 o 
  -7   4  20      695.62      766.38    107.35 o 
  -6   4  20       79.70      -45.00     45.00 o 
  -5   4  20       40.17       62.32     31.97 o 
  -4   4  20        3.63        5.27     49.83 o 
  -3   4  20     1048.14     1129.87     92.91 o 
  -2   4  20      128.28      101.15     47.74 o 
  -1   4  20      659.40      690.09     49.59 o 
   0   4  20        0.14       53.02     30.36 o 
   1   4  20     2582.01     2440.85    117.75 o 
   2   4  20       34.33      153.52     27.56 o 
   3   4  20     1041.36     1223.97     58.95 o 
  -8   5  20      714.31      887.44    122.88 o 
  -7   5  20       13.38      -33.13     39.10 o 
  -6   5  20        0.58       39.80     57.11 o 
  -5   5  20      403.97      323.50     72.69 o 
  -4   5  20      237.62      174.63     65.76 o 
  -3   5  20      261.08      197.94     55.38 o 
  -2   5  20     1315.70     1274.57     66.68 o 
  -1   5  20     1632.82     1481.40    134.62 o 
   0   5  20      555.39      586.08    118.90 o 
   1   5  20       32.50      163.14     69.23 o 
  -5   6  20      929.18     1096.02    137.59 o 
  -4   6  20      529.85      438.99     55.66 o 
  -3   6  20       99.83       56.85     78.74 o 
  -2   6  20      141.84      189.83     47.01 o 
 -11   0  21      218.84      327.09     83.07 o 
  -7   0  21      143.77      111.59     31.97 o 
  -5   0  21     1735.27     1466.00     72.98 o 
  -3   0  21     1602.15     1711.50     98.74 o 
  -1   0  21      116.94      249.20     81.99 o 
   1   0  21     2688.64     2879.16    200.55 o 
   3   0  21     1181.78     1288.23     83.50 o 
 -11   1  21       93.24      154.28     60.57 o 
 -10   1  21       64.94       83.18     35.85 o 
  -9   1  21      327.75      409.96     81.94 o 
  -8   1  21        1.45       23.72    111.63 o 
  -7   1  21     1094.85      995.74     42.64 o 
  -6   1  21      310.29      323.90     74.96 o 
  -5   1  21     3349.12     3262.51     98.50 o 
  -4   1  21        3.75       56.51     19.54 o 
  -3   1  21       39.96       40.07     36.25 o 
  -2   1  21      859.48      697.30     66.44 o 
  -1   1  21      487.66      540.41     69.08 o 
   0   1  21      170.58      178.70     53.34 o 
   1   1  21     1248.80     1102.72     43.77 o 
   2   1  21      442.13      283.83     34.96 o 
   3   1  21      681.02      690.06     85.68 o 
   4   1  21       55.08       18.04     45.46 o 
 -10   2  21      155.84      189.13     59.03 o 
  -9   2  21        2.50       75.95     45.86 o 
  -8   2  21      177.10      222.11     31.60 o 
  -7   2  21      731.56     1074.82     72.35 o 
  -6   2  21      555.45      647.54     48.46 o 
  -5   2  21      662.83      754.31     57.26 o 
  -4   2  21      844.20      610.57     92.92 o 
  -3   2  21      784.90      839.62     81.51 o 
  -2   2  21     1446.95     1413.65     58.29 o 
  -1   2  21      591.12      587.96     68.31 o 
   0   2  21       98.11      120.44     42.17 o 
   1   2  21        4.36       32.77     28.89 o 
   2   2  21        2.57       66.21     71.94 o 
   3   2  21      362.15      241.54     63.24 o 
 -10   3  21       51.19      191.60    156.62 o 
  -9   3  21       10.18      -25.96     55.38 o 
  -8   3  21      317.28      304.75     45.73 o 
  -7   3  21       41.55      141.48     51.92 o 
  -6   3  21     1445.54     1501.25    177.22 o 
  -5   3  21       12.96       33.51     25.54 o 
  -4   3  21      747.68      803.60     40.22 o 
  -3   3  21      224.28      210.14     47.67 o 
  -2   3  21      236.11      348.37     54.78 o 
  -1   3  21       51.43       -0.67     37.91 o 
   0   3  21      271.85      455.80    104.92 o 
   1   3  21      457.97      580.14     63.72 o 
   2   3  21     1721.20     1807.25     78.69 o 
  -9   4  21        0.06      -42.40     42.40 o 
  -8   4  21     1865.07     1756.73     92.10 o 
  -7   4  21       22.72       42.31     64.03 o 
  -6   4  21      269.79      298.95    160.95 o 
  -5   4  21        0.19       49.63     37.21 o 
  -4   4  21      369.37      368.43    114.22 o 
  -3   4  21       16.56       62.21     30.70 o 
  -2   4  21      140.81      226.31     77.41 o 
  -1   4  21      307.50      263.72     87.95 o 
   0   4  21     1630.46     1577.58    127.42 o 
   1   4  21        7.23      -14.15    118.55 o 
  -6   5  21     2623.49     3315.93    204.22 o 
  -5   5  21      234.91      133.26     53.65 o 
  -4   5  21      725.31      657.24     79.61 o 
  -3   5  21       13.72       83.70     95.19 o 
  -2   5  21      792.35      737.84     69.21 o 
  -1   5  21      377.80      549.72     79.80 o 
  -8   0  22      713.82      650.72     64.03 o 
  -6   0  22      549.50      450.65     49.90 o 
  -4   0  22     3085.53     2926.30    212.00 o 
  -2   0  22        4.90      -25.78     25.78 o 
   0   0  22      436.68      569.02     86.53 o 
   2   0  22     1535.03     1636.60    438.72 o 
 -10   1  22     1472.79     1265.11    112.49 o 
  -9   1  22     1074.38     1152.71     67.84 o 
  -8   1  22      631.31      537.95     49.77 o 
  -7   1  22       32.22       13.61     55.01 o 
  -6   1  22     2497.20     2303.16     94.15 o 
  -5   1  22      270.40      296.68     44.29 o 
  -4   1  22     3598.53     3497.74    307.55 o 
  -3   1  22        0.25       57.20     62.39 o 
  -2   1  22      482.93      444.81    115.41 o 
  -1   1  22        9.86      142.33     48.58 o 
   0   1  22        7.90       46.10     24.37 o 
   1   1  22      765.57      546.65     77.86 o 
   2   1  22     3237.36     2989.85    109.80 o 
  -9   2  22        1.76      121.97    129.80 o 
  -8   2  22       22.99       25.82     45.86 o 
  -7   2  22      603.32      645.00     77.88 o 
  -6   2  22       88.00       23.25     43.42 o 
  -5   2  22        5.96      -21.65     30.58 o 
  -4   2  22      389.78      325.86     36.84 o 
  -3   2  22     1274.68     1149.26     60.76 o 
  -2   2  22     2242.18     2415.81    105.20 o 
  -1   2  22     1432.89     1275.58     64.92 o 
   0   2  22      313.56      302.17     37.95 o 
   1   2  22      537.89      426.77     37.17 o 
   2   2  22       87.29       99.37     26.75 o 
  -8   3  22      291.48      256.88     48.23 o 
  -7   3  22      270.24      278.46     46.07 o 
  -6   3  22      109.59       32.69     69.23 o 
  -5   3  22     1257.39     1158.69     62.30 o 
  -4   3  22       27.39       48.14     51.07 o 
  -3   3  22      806.52      647.84     56.16 o 
  -2   3  22        3.94       -0.42     66.39 o 
  -1   3  22     1013.08     1013.44    135.19 o 
   0   3  22      289.13      284.28     36.59 o 
   1   3  22     1073.22     1095.04     99.64 o 
  -7   4  22      458.87      506.12    227.58 o 
  -6   4  22        4.20      -19.04     39.42 o 
  -5   4  22     2079.69     2193.27    181.72 o 
  -4   4  22       15.54       70.96     34.56 o 
  -3   4  22       59.84       56.99     56.26 o 
  -2   4  22       56.07       31.56     31.31 o 
  -1   4  22       11.67      163.74     98.06 o 
  -7   0  23      706.56      534.77     88.26 o 
  -5   0  23     4280.06     4037.93    164.32 o 
  -3   0  23      239.24      209.50    115.95 o 
  -1   0  23        5.28      -10.97     27.81 o 
  -8   1  23      957.55      911.25    122.01 o 
  -7   1  23      168.20      206.52     38.25 o 
  -6   1  23       22.82      136.44     77.44 o 
  -5   1  23      698.73      690.13     51.49 o 
  -4   1  23        7.91      -67.69     68.36 o 
  -3   1  23     1412.85     1410.09     92.91 o 
  -2   1  23      139.90      156.18     50.33 o 
  -1   1  23     1808.43     1602.39    100.11 o 
   0   1  23        0.16      -25.53     27.08 o 
  -8   2  23      187.43      280.07    130.66 o 
  -7   2  23       70.95       -4.87     25.78 o 
  -6   2  23       92.18      125.25     83.07 o 
  -5   2  23       71.75      152.39     50.20 o 
  -4   2  23       26.26       56.17     91.72 o 
  -3   2  23      526.32      497.23     48.69 o 
  -2   2  23     2352.66     2683.81    134.10 o 
  -1   2  23     1176.14      973.99    157.49 o 
   0   2  23     1033.23     1103.76     69.56 o 
  -6   3  23       35.64      196.49    131.53 o 
  -5   3  23       50.94       15.58     57.11 o 
  -4   3  23      472.94      438.19     54.06 o 
  -3   3  23        9.17       83.46     58.24 o 
  -2   3  23     2117.67     1902.38     89.41 o 
  -6   0  24     1656.09     1197.61    121.15 o 
  -4   0  24     1944.32     1559.07     90.13 o 
  -2   0  24      645.45      876.29     68.95 o 
  -6   1  24     1841.76     1651.59     81.31 o 
  -5   1  24      974.29      830.08    127.53 o 
  -4   1  24      987.92      912.20    145.25 o 
  -3   1  24        9.95       23.24     47.08 o 
                                                 
